# Supplementary material for: Boosting electrochemical oxygen reduction to hydrogen peroxide coupled with organic oxidation
Source: Nat Commun. 2024 Jul 19;15:6098. doi: 10.1038/s41467-024-50446-2 (PMC11271547; doi:10.1038/s41467-024-50446-2)
Supplement: Supplementary file 3 — Source Data [file 41467_2024_50446_MOESM3_ESM.xlsx]

## Sheet: Fig. 1b
NiAl-LDH (MA)		Ni-CNS		Ni-SAC
X	Y	X	Y	X	Y
3	3901	3	4911	3	10205
3.02047	3660	3.02047	4769	3.02047	9961
3.04095	3549	3.04095	4743	3.04095	9705
3.06142	3560	3.06142	4731	3.06142	9805
3.0819	3499	3.0819	4584	3.0819	9538
3.10237	3398	3.10237	4533	3.10237	9437
3.12285	3385	3.12285	4422	3.12285	9480
3.14332	3305	3.14332	4303	3.14332	9279
3.1638	3166	3.1638	4205	3.1638	9142
3.18428	3184	3.18428	4275	3.18428	8970
3.20475	3176	3.20475	4194	3.20475	9031
3.22522	3053	3.22522	4190	3.22522	8615
3.2457	2924	3.2457	4110	3.2457	8605
3.26617	2921	3.26617	4003	3.26617	8532
3.28665	2830	3.28665	3852	3.28665	8427
3.30712	2768	3.30712	3926	3.30712	8298
3.3276	2748	3.3276	3820	3.3276	8070
3.34807	2764	3.34807	3681	3.34807	8143
3.36855	2605	3.36855	3634	3.36855	7991
3.38902	2572	3.38902	3704	3.38902	7899
3.4095	2472	3.4095	3541	3.4095	7629
3.42997	2406	3.42997	3525	3.42997	7635
3.45045	2483	3.45045	3568	3.45045	7316
3.47092	2353	3.47092	3370	3.47092	7346
3.4914	2333	3.4914	3285	3.4914	7256
3.51187	2250	3.51187	3260	3.51187	7071
3.53235	2067	3.53235	3122	3.53235	6979
3.55282	2161	3.55282	3163	3.55282	6939
3.5733	2040	3.5733	3061	3.5733	6910
3.59377	1972	3.59377	3126	3.59377	6642
3.61425	1946	3.61425	2854	3.61425	6596
3.63472	1835	3.63472	2856	3.63472	6530
3.6552	1825	3.6552	2858	3.6552	6291
3.67567	1718	3.67567	2744	3.67567	6293
3.69615	1690	3.69615	2730	3.69615	6095
3.71662	1725	3.71662	2686	3.71662	6035
3.7371	1694	3.7371	2612	3.7371	5950
3.75757	1624	3.75757	2723	3.75757	5929
3.77805	1608	3.77805	2593	3.77805	5888
3.79852	1538	3.79852	2563	3.79852	5921
3.819	1587	3.819	2475	3.819	5734
3.83947	1519	3.83947	2474	3.83947	5780
3.85995	1502	3.85995	2467	3.85995	5624
3.88042	1477	3.88042	2354	3.88042	5538
3.9009	1433	3.9009	2446	3.9009	5577
3.92137	1458	3.92137	2409	3.92137	5515
3.94185	1380	3.94185	2382	3.94185	5322
3.96232	1483	3.96232	2348	3.96232	5409
3.9828	1485	3.9828	2308	3.9828	5120
4.00327	1445	4.00327	2334	4.00327	5175
4.02375	1394	4.02375	2321	4.02375	5189
4.04422	1411	4.04422	2320	4.04422	5108
4.0647	1364	4.0647	2285	4.0647	4965
4.08517	1417	4.08517	2190	4.08517	4860
4.10565	1383	4.10565	2231	4.10565	4978
4.12612	1348	4.12612	2258	4.12612	4841
4.1466	1309	4.1466	2242	4.1466	4892
4.16707	1385	4.16707	2194	4.16707	4671
4.18755	1308	4.18755	2190	4.18755	4639
4.20802	1284	4.20802	2196	4.20802	4688
4.2285	1246	4.2285	2192	4.2285	4709
4.24897	1341	4.24897	2121	4.24897	4487
4.26945	1336	4.26945	2109	4.26945	4563
4.28992	1314	4.28992	2146	4.28992	4414
4.3104	1257	4.3104	2151	4.3104	4377
4.33087	1278	4.33087	2074	4.33087	4373
4.35135	1255	4.35135	2087	4.35135	4221
4.37182	1226	4.37182	2041	4.37182	4391
4.3923	1268	4.3923	2074	4.3923	4309
4.41277	1199	4.41277	2062	4.41277	4170
4.43325	1245	4.43325	2025	4.43325	4069
4.45372	1184	4.45372	1998	4.45372	4091
4.4742	1220	4.4742	1939	4.4742	4038
4.49467	1148	4.49467	1951	4.49467	3979
4.51515	1147	4.51515	2012	4.51515	3996
4.53562	1205	4.53562	1980	4.53562	3934
4.5561	1264	4.5561	1981	4.5561	4005
4.57657	1187	4.57657	1960	4.57657	3875
4.59705	1177	4.59705	1948	4.59705	3928
4.61752	1161	4.61752	1956	4.61752	3778
4.638	1178	4.638	1883	4.638	3858
4.65847	1143	4.65847	1860	4.65847	3679
4.67895	1176	4.67895	1866	4.67895	3764
4.69942	1159	4.69942	1755	4.69942	3736
4.7199	1132	4.7199	1808	4.7199	3592
4.74037	1094	4.74037	1811	4.74037	3585
4.76085	1126	4.76085	1817	4.76085	3491
4.78132	1110	4.78132	1841	4.78132	3456
4.8018	1108	4.8018	1710	4.8018	3563
4.82227	1082	4.82227	1828	4.82227	3428
4.84275	1155	4.84275	1793	4.84275	3505
4.86322	1089	4.86322	1764	4.86322	3467
4.8837	1126	4.8837	1772	4.8837	3418
4.90417	1087	4.90417	1801	4.90417	3437
4.92464	1111	4.92464	1714	4.92464	3288
4.94512	1158	4.94512	1672	4.94512	3298
4.9656	1097	4.9656	1746	4.9656	3342
4.98607	1080	4.98607	1671	4.98607	3246
5.00655	1116	5.00655	1785	5.00655	3163
5.02702	1048	5.02702	1716	5.02702	3135
5.04749	1077	5.04749	1618	5.04749	3228
5.06797	1107	5.06797	1690	5.06797	3218
5.08845	1063	5.08845	1703	5.08845	3206
5.10892	1101	5.10892	1708	5.10892	2868
5.12939	1095	5.12939	1676	5.12939	3060
5.14987	1114	5.14987	1618	5.14987	3037
5.17035	1091	5.17035	1704	5.17035	3022
5.19082	1106	5.19082	1633	5.19082	2922
5.21129	1061	5.21129	1549	5.21129	3023
5.23177	1096	5.23177	1573	5.23177	2964
5.25225	1064	5.25225	1591	5.25225	2921
5.27272	1073	5.27272	1573	5.27272	2904
5.29319	1053	5.29319	1590	5.29319	2780
5.31367	1052	5.31367	1541	5.31367	2756
5.33415	1101	5.33415	1544	5.33415	2799
5.35462	1086	5.35462	1606	5.35462	2732
5.37509	1078	5.37509	1511	5.37509	2813
5.39557	1228	5.39557	1566	5.39557	2801
5.41605	1137	5.41605	1471	5.41605	2778
5.43652	1222	5.43652	1523	5.43652	2613
5.457	1267	5.457	1576	5.457	2620
5.47747	1287	5.47747	1534	5.47747	2751
5.49794	1261	5.49794	1549	5.49794	2591
5.51842	1360	5.51842	1487	5.51842	2607
5.53889	1429	5.53889	1456	5.53889	2634
5.55937	1481	5.55937	1464	5.55937	2674
5.57984	1552	5.57984	1527	5.57984	2510
5.60032	1704	5.60032	1478	5.60032	2574
5.62079	1747	5.62079	1447	5.62079	2507
5.64127	1955	5.64127	1383	5.64127	2507
5.66174	1982	5.66174	1447	5.66174	2502
5.68222	2137	5.68222	1395	5.68222	2541
5.70269	2262	5.70269	1414	5.70269	2431
5.72317	2470	5.72317	1372	5.72317	2521
5.74364	2564	5.74364	1385	5.74364	2526
5.76412	2636	5.76412	1429	5.76412	2355
5.78459	2663	5.78459	1434	5.78459	2497
5.80507	2675	5.80507	1398	5.80507	2405
5.82554	2709	5.82554	1369	5.82554	2382
5.84602	2570	5.84602	1362	5.84602	2356
5.86649	2297	5.86649	1381	5.86649	2345
5.88697	2075	5.88697	1409	5.88697	2281
5.90744	1941	5.90744	1415	5.90744	2229
5.92792	1783	5.92792	1407	5.92792	2238
5.94839	1618	5.94839	1400	5.94839	2166
5.96887	1419	5.96887	1344	5.96887	2267
5.98934	1344	5.98934	1375	5.98934	2310
6.00982	1300	6.00982	1319	6.00982	2180
6.03029	1169	6.03029	1379	6.03029	2228
6.05077	1143	6.05077	1364	6.05077	2181
6.07124	1073	6.07124	1386	6.07124	2222
6.09172	1059	6.09172	1357	6.09172	2162
6.11219	1064	6.11219	1310	6.11219	2057
6.13267	977	6.13267	1254	6.13267	2174
6.15314	1010	6.15314	1290	6.15314	2052
6.17362	956	6.17362	1228	6.17362	2145
6.19409	955	6.19409	1280	6.19409	2088
6.21457	917	6.21457	1233	6.21457	2088
6.23504	933	6.23504	1238	6.23504	2106
6.25552	887	6.25552	1227	6.25552	2024
6.27599	934	6.27599	1278	6.27599	2009
6.29647	884	6.29647	1249	6.29647	2074
6.31694	878	6.31694	1289	6.31694	1996
6.33742	865	6.33742	1297	6.33742	2068
6.35789	888	6.35789	1189	6.35789	1966
6.37837	856	6.37837	1266	6.37837	2025
6.39884	841	6.39884	1203	6.39884	2072
6.41932	802	6.41932	1235	6.41932	2041
6.43979	825	6.43979	1259	6.43979	2014
6.46027	807	6.46027	1183	6.46027	1874
6.48074	857	6.48074	1202	6.48074	1888
6.50122	779	6.50122	1194	6.50122	1942
6.52169	798	6.52169	1193	6.52169	1923
6.54217	788	6.54217	1221	6.54217	1907
6.56264	825	6.56264	1231	6.56264	1907
6.58312	809	6.58312	1204	6.58312	1896
6.60359	768	6.60359	1147	6.60359	1933
6.62407	742	6.62407	1132	6.62407	1872
6.64454	736	6.64454	1180	6.64454	1887
6.66502	762	6.66502	1148	6.66502	1824
6.68549	777	6.68549	1152	6.68549	1846
6.70597	791	6.70597	1114	6.70597	1817
6.72644	784	6.72644	1176	6.72644	1790
6.74692	711	6.74692	1088	6.74692	1771
6.76739	780	6.76739	1164	6.76739	1830
6.78787	751	6.78787	1130	6.78787	1807
6.80834	803	6.80834	1090	6.80834	1819
6.82882	753	6.82882	1162	6.82882	1775
6.84929	752	6.84929	1110	6.84929	1796
6.86977	730	6.86977	1155	6.86977	1701
6.89024	724	6.89024	1173	6.89024	1798
6.91072	732	6.91072	1121	6.91072	1699
6.93119	780	6.93119	1115	6.93119	1676
6.95167	716	6.95167	1084	6.95167	1740
6.97214	712	6.97214	1084	6.97214	1720
6.99262	670	6.99262	1053	6.99262	1746
7.01309	763	7.01309	1202	7.01309	1675
7.03357	715	7.03357	1114	7.03357	1798
7.05404	728	7.05404	1125	7.05404	1685
7.07452	763	7.07452	1040	7.07452	1663
7.09499	695	7.09499	1057	7.09499	1634
7.11547	713	7.11547	1118	7.11547	1634
7.13594	786	7.13594	1105	7.13594	1588
7.15642	753	7.15642	1060	7.15642	1625
7.17689	754	7.17689	1060	7.17689	1624
7.19736	781	7.19736	1053	7.19736	1631
7.21784	742	7.21784	1083	7.21784	1637
7.23832	771	7.23832	1078	7.23832	1599
7.25879	712	7.25879	1070	7.25879	1586
7.27926	727	7.27926	1109	7.27926	1574
7.29974	791	7.29974	1141	7.29974	1600
7.32022	700	7.32022	1079	7.32022	1470
7.34069	756	7.34069	948	7.34069	1601
7.36116	707	7.36116	1068	7.36116	1536
7.38164	701	7.38164	1070	7.38164	1566
7.40212	707	7.40212	1030	7.40212	1471
7.42259	735	7.42259	1028	7.42259	1568
7.44306	732	7.44306	1000	7.44306	1579
7.46354	755	7.46354	1028	7.46354	1513
7.48402	730	7.48402	993	7.48402	1554
7.50449	735	7.50449	1028	7.50449	1537
7.52496	709	7.52496	1112	7.52496	1510
7.54544	704	7.54544	1020	7.54544	1493
7.56592	723	7.56592	1034	7.56592	1449
7.58639	720	7.58639	1027	7.58639	1484
7.60686	695	7.60686	1014	7.60686	1452
7.62734	725	7.62734	938	7.62734	1496
7.64781	723	7.64781	1033	7.64781	1513
7.66829	708	7.66829	944	7.66829	1458
7.68877	673	7.68877	982	7.68877	1433
7.70924	696	7.70924	973	7.70924	1538
7.72971	678	7.72971	1002	7.72971	1404
7.75019	691	7.75019	978	7.75019	1530
7.77066	660	7.77066	989	7.77066	1403
7.79114	686	7.79114	997	7.79114	1417
7.81161	718	7.81161	1076	7.81161	1463
7.83209	710	7.83209	1044	7.83209	1450
7.85256	720	7.85256	997	7.85256	1425
7.87304	750	7.87304	957	7.87304	1385
7.89351	723	7.89351	925	7.89351	1339
7.91399	633	7.91399	980	7.91399	1381
7.93446	723	7.93446	921	7.93446	1393
7.95494	706	7.95494	1006	7.95494	1386
7.97541	713	7.97541	957	7.97541	1433
7.99589	722	7.99589	997	7.99589	1363
8.01636	660	8.01636	980	8.01636	1368
8.03684	684	8.03684	940	8.03684	1363
8.05731	659	8.05731	1026	8.05731	1380
8.07779	676	8.07779	955	8.07779	1378
8.09826	730	8.09826	888	8.09826	1360
8.11874	732	8.11874	929	8.11874	1349
8.13921	706	8.13921	909	8.13921	1343
8.15969	667	8.15969	968	8.15969	1377
8.18016	657	8.18016	890	8.18016	1317
8.20064	716	8.20064	972	8.20064	1349
8.22111	723	8.22111	849	8.22111	1315
8.24159	661	8.24159	952	8.24159	1353
8.26206	691	8.26206	938	8.26206	1278
8.28254	659	8.28254	921	8.28254	1300
8.30301	662	8.30301	896	8.30301	1344
8.32349	705	8.32349	965	8.32349	1268
8.34396	716	8.34396	895	8.34396	1305
8.36444	732	8.36444	875	8.36444	1257
8.38491	715	8.38491	867	8.38491	1186
8.40539	716	8.40539	929	8.40539	1286
8.42586	691	8.42586	861	8.42586	1305
8.44634	715	8.44634	866	8.44634	1236
8.46681	694	8.46681	920	8.46681	1320
8.48729	712	8.48729	905	8.48729	1264
8.50776	696	8.50776	929	8.50776	1270
8.52824	688	8.52824	931	8.52824	1318
8.54871	706	8.54871	853	8.54871	1274
8.56919	679	8.56919	833	8.56919	1236
8.58966	587	8.58966	856	8.58966	1249
8.61014	721	8.61014	845	8.61014	1285
8.63061	727	8.63061	813	8.63061	1262
8.65109	714	8.65109	850	8.65109	1268
8.67156	671	8.67156	888	8.67156	1263
8.69204	685	8.69204	861	8.69204	1277
8.71251	663	8.71251	924	8.71251	1269
8.73299	700	8.73299	912	8.73299	1294
8.75346	652	8.75346	789	8.75346	1172
8.77394	679	8.77394	874	8.77394	1219
8.79441	703	8.79441	875	8.79441	1190
8.81489	720	8.81489	875	8.81489	1222
8.83536	725	8.83536	906	8.83536	1225
8.85584	669	8.85584	921	8.85584	1261
8.87631	726	8.87631	862	8.87631	1262
8.89679	675	8.89679	847	8.89679	1258
8.91726	679	8.91726	850	8.91726	1254
8.93774	709	8.93774	855	8.93774	1176
8.95821	691	8.95821	824	8.95821	1184
8.97869	691	8.97869	837	8.97869	1194
8.99916	719	8.99916	879	8.99916	1192
9.01964	690	9.01964	857	9.01964	1233
9.04011	746	9.04011	840	9.04011	1248
9.06059	732	9.06059	869	9.06059	1191
9.08106	701	9.08106	883	9.08106	1162
9.10154	680	9.10154	873	9.10154	1171
9.12201	724	9.12201	810	9.12201	1223
9.14249	707	9.14249	856	9.14249	1217
9.16296	727	9.16296	821	9.16296	1221
9.18344	706	9.18344	829	9.18344	1199
9.20391	713	9.20391	826	9.20391	1155
9.22439	686	9.22439	860	9.22439	1212
9.24486	728	9.24486	858	9.24486	1220
9.26534	667	9.26534	784	9.26534	1178
9.28581	714	9.28581	833	9.28581	1217
9.30629	739	9.30629	804	9.30629	1125
9.32676	694	9.32676	812	9.32676	1123
9.34724	732	9.34724	770	9.34724	1209
9.36771	680	9.36771	808	9.36771	1222
9.38819	747	9.38819	828	9.38819	1198
9.40866	735	9.40866	766	9.40866	1169
9.42914	697	9.42914	829	9.42914	1143
9.44961	737	9.44961	846	9.44961	1134
9.47008	739	9.47008	799	9.47008	1147
9.49056	752	9.49056	813	9.49056	1160
9.51103	695	9.51103	818	9.51103	1130
9.53151	742	9.53151	848	9.53151	1139
9.55199	761	9.55199	773	9.55199	1181
9.57246	762	9.57246	772	9.57246	1128
9.59294	715	9.59294	851	9.59294	1106
9.61341	745	9.61341	787	9.61341	1094
9.63388	747	9.63388	760	9.63388	1147
9.65436	739	9.65436	751	9.65436	1147
9.67483	698	9.67483	840	9.67483	1174
9.69531	713	9.69531	794	9.69531	1102
9.71579	712	9.71579	820	9.71579	1108
9.73626	689	9.73626	787	9.73626	1181
9.75674	759	9.75674	798	9.75674	1109
9.77721	731	9.77721	750	9.77721	1147
9.79768	753	9.79768	845	9.79768	1135
9.81816	749	9.81816	827	9.81816	1142
9.83863	791	9.83863	768	9.83863	1155
9.85911	764	9.85911	825	9.85911	1114
9.87958	704	9.87958	824	9.87958	1102
9.90006	754	9.90006	853	9.90006	1151
9.92053	698	9.92053	783	9.92053	1118
9.94101	756	9.94101	776	9.94101	1121
9.96148	751	9.96148	787	9.96148	1099
9.98196	750	9.98196	796	9.98196	1112
10.0024	700	10.0024	774	10.0024	1124
10.0229	715	10.0229	749	10.0229	1145
10.0434	752	10.0434	791	10.0434	1116
10.0639	782	10.0639	790	10.0639	1121
10.0843	704	10.0843	783	10.0843	1156
10.1048	776	10.1048	757	10.1048	1129
10.1253	726	10.1253	767	10.1253	1089
10.1457	740	10.1457	833	10.1457	1127
10.1662	757	10.1662	759	10.1662	1037
10.1867	762	10.1867	827	10.1867	1125
10.2072	754	10.2072	773	10.2072	1096
10.2277	779	10.2277	842	10.2277	1109
10.2481	756	10.2481	859	10.2481	1073
10.2686	770	10.2686	768	10.2686	1127
10.2891	775	10.2891	781	10.2891	1126
10.3095	779	10.3095	782	10.3095	1070
10.33	790	10.33	787	10.33	1098
10.3505	751	10.3505	827	10.3505	1052
10.371	798	10.371	773	10.371	1089
10.3915	770	10.3915	787	10.3915	1119
10.4119	791	10.4119	807	10.4119	1140
10.4324	775	10.4324	787	10.4324	1105
10.4529	780	10.4529	746	10.4529	1080
10.4733	752	10.4733	782	10.4733	1083
10.4938	813	10.4938	779	10.4938	1122
10.5143	841	10.5143	795	10.5143	1041
10.5348	848	10.5348	776	10.5348	1110
10.5552	848	10.5552	759	10.5552	1076
10.5757	800	10.5757	794	10.5757	1114
10.5962	810	10.5962	812	10.5962	1107
10.6167	804	10.6167	763	10.6167	1065
10.6372	823	10.6372	805	10.6372	1095
10.6576	832	10.6576	750	10.6576	1051
10.6781	823	10.6781	764	10.6781	1052
10.6986	812	10.6986	795	10.6986	1065
10.719	847	10.719	784	10.719	1081
10.7395	834	10.7395	815	10.7395	1079
10.76	911	10.76	775	10.76	1146
10.7805	865	10.7805	800	10.7805	1098
10.801	823	10.801	768	10.801	1083
10.8214	852	10.8214	803	10.8214	1114
10.8419	872	10.8419	799	10.8419	1087
10.8624	890	10.8624	792	10.8624	1133
10.8828	874	10.8828	811	10.8828	1086
10.9033	892	10.9033	752	10.9033	1099
10.9238	911	10.9238	806	10.9238	1077
10.9443	903	10.9443	757	10.9443	1059
10.9648	912	10.9648	824	10.9648	1089
10.9852	915	10.9852	777	10.9852	1102
11.0057	891	11.0057	803	11.0057	1093
11.0262	940	11.0262	775	11.0262	1039
11.0466	890	11.0466	852	11.0466	1112
11.0671	903	11.0671	798	11.0671	1081
11.0876	1005	11.0876	775	11.0876	1078
11.1081	982	11.1081	785	11.1081	1076
11.1286	994	11.1286	816	11.1286	1091
11.149	995	11.149	821	11.149	1067
11.1695	1036	11.1695	821	11.1695	1097
11.19	1093	11.19	809	11.19	1087
11.2104	1069	11.2104	785	11.2104	1149
11.2309	1115	11.2309	855	11.2309	1040
11.2514	1221	11.2514	813	11.2514	1099
11.2719	1243	11.2719	797	11.2719	1094
11.2924	1243	11.2924	788	11.2924	1072
11.3128	1375	11.3128	771	11.3128	1130
11.3333	1453	11.3333	840	11.3333	1097
11.3538	1461	11.3538	821	11.3538	1099
11.3742	1530	11.3742	814	11.3742	1127
11.3947	1581	11.3947	811	11.3947	1053
11.4152	1615	11.4152	866	11.4152	1100
11.4357	1675	11.4357	860	11.4357	1069
11.4561	1804	11.4561	844	11.4561	1088
11.4766	1732	11.4766	838	11.4766	1103
11.4971	1683	11.4971	804	11.4971	1103
11.5176	1598	11.5176	808	11.5176	1063
11.5381	1580	11.5381	774	11.5381	1120
11.5585	1438	11.5585	880	11.5585	1106
11.579	1356	11.579	855	11.579	1114
11.5995	1324	11.5995	792	11.5995	1089
11.6199	1272	11.6199	896	11.6199	1151
11.6404	1211	11.6404	825	11.6404	1188
11.6609	1144	11.6609	835	11.6609	1063
11.6814	1117	11.6814	804	11.6814	1164
11.7019	1057	11.7019	838	11.7019	1088
11.7223	1040	11.7223	852	11.7223	1107
11.7428	1042	11.7428	829	11.7428	1065
11.7633	1006	11.7633	870	11.7633	1061
11.7837	1035	11.7837	847	11.7837	1046
11.8042	982	11.8042	787	11.8042	1099
11.8247	1042	11.8247	853	11.8247	1085
11.8452	1036	11.8452	868	11.8452	1115
11.8657	1043	11.8657	819	11.8657	1073
11.8861	984	11.8861	802	11.8861	1057
11.9066	1087	11.9066	877	11.9066	1185
11.9271	1031	11.9271	874	11.9271	1102
11.9475	1076	11.9475	892	11.9475	1134
11.968	1043	11.968	864	11.968	1081
11.9885	1053	11.9885	865	11.9885	1145
12.009	951	12.009	832	12.009	1129
12.0295	1004	12.0295	843	12.0295	1182
12.0499	1025	12.0499	796	12.0499	1113
12.0704	1022	12.0704	860	12.0704	1096
12.0909	993	12.0909	823	12.0909	1084
12.1113	1000	12.1113	803	12.1113	1184
12.1318	1063	12.1318	799	12.1318	1146
12.1523	1007	12.1523	859	12.1523	1178
12.1728	1064	12.1728	871	12.1728	1090
12.1933	1022	12.1933	902	12.1933	1113
12.2137	1076	12.2137	807	12.2137	1092
12.2342	1033	12.2342	825	12.2342	1162
12.2547	1042	12.2547	836	12.2547	1096
12.2752	1058	12.2752	849	12.2752	1081
12.2956	1002	12.2956	882	12.2956	1061
12.3161	1021	12.3161	833	12.3161	1076
12.3366	1028	12.3366	858	12.3366	1137
12.357	983	12.357	848	12.357	1160
12.3775	1033	12.3775	869	12.3775	1077
12.398	1037	12.398	864	12.398	1179
12.4185	1038	12.4185	881	12.4185	1076
12.439	1030	12.439	908	12.439	1188
12.4594	1038	12.4594	886	12.4594	1150
12.4799	1098	12.4799	881	12.4799	1082
12.5004	1027	12.5004	818	12.5004	1108
12.5208	1093	12.5208	848	12.5208	1099
12.5413	1145	12.5413	887	12.5413	1106
12.5618	1070	12.5618	824	12.5618	1135
12.5823	1076	12.5823	868	12.5823	1122
12.6028	1108	12.6028	898	12.6028	1092
12.6232	1053	12.6232	831	12.6232	1081
12.6437	1085	12.6437	835	12.6437	1103
12.6642	1147	12.6642	856	12.6642	1090
12.6846	1076	12.6846	873	12.6846	1113
12.7051	1093	12.7051	874	12.7051	1120
12.7256	1048	12.7256	857	12.7256	1181
12.7461	1087	12.7461	882	12.7461	1111
12.7666	1056	12.7666	866	12.7666	1147
12.787	1120	12.787	858	12.787	1099
12.8075	1116	12.8075	804	12.8075	1154
12.828	1060	12.828	831	12.828	1204
12.8484	1084	12.8484	856	12.8484	1156
12.8689	1102	12.8689	839	12.8689	1159
12.8894	1097	12.8894	870	12.8894	1152
12.9099	1120	12.9099	839	12.9099	1087
12.9304	1175	12.9304	872	12.9304	1175
12.9508	1064	12.9508	872	12.9508	1124
12.9713	1022	12.9713	848	12.9713	1145
12.9918	1089	12.9918	859	12.9918	1121
13.0122	1050	13.0122	857	13.0122	1150
13.0327	1079	13.0327	806	13.0327	1120
13.0532	1168	13.0532	906	13.0532	1184
13.0737	1127	13.0737	902	13.0737	1100
13.0942	1151	13.0942	894	13.0942	1102
13.1146	1072	13.1146	885	13.1146	1143
13.1351	1067	13.1351	840	13.1351	1162
13.1556	1121	13.1556	861	13.1556	1135
13.1761	1084	13.1761	869	13.1761	1155
13.1965	1104	13.1965	889	13.1965	1137
13.217	1125	13.217	897	13.217	1106
13.2375	1080	13.2375	856	13.2375	1089
13.2579	1188	13.2579	790	13.2579	1105
13.2784	1078	13.2784	837	13.2784	1177
13.2989	1112	13.2989	840	13.2989	1119
13.3194	1147	13.3194	900	13.3194	1128
13.3399	1093	13.3399	813	13.3399	1114
13.3603	1141	13.3603	842	13.3603	1173
13.3808	1164	13.3808	759	13.3808	1178
13.4013	1098	13.4013	798	13.4013	1102
13.4217	1163	13.4217	819	13.4217	1093
13.4422	1088	13.4422	835	13.4422	1104
13.4627	1110	13.4627	845	13.4627	1047
13.4832	1111	13.4832	786	13.4832	1112
13.5037	1116	13.5037	864	13.5037	1090
13.5241	1068	13.5241	833	13.5241	1136
13.5446	1108	13.5446	872	13.5446	1087
13.5651	1071	13.5651	836	13.5651	1112
13.5855	1074	13.5855	853	13.5855	1102
13.606	1131	13.606	848	13.606	1123
13.6265	1015	13.6265	855	13.6265	1158
13.647	1056	13.647	831	13.647	1043
13.6675	1132	13.6675	745	13.6675	1067
13.6879	1124	13.6879	836	13.6879	1107
13.7084	1106	13.7084	820	13.7084	1086
13.7289	1142	13.7289	830	13.7289	1005
13.7493	1158	13.7493	789	13.7493	1131
13.7698	1096	13.7698	844	13.7698	1115
13.7903	1054	13.7903	833	13.7903	1073
13.8108	1119	13.8108	843	13.8108	1140
13.8313	1171	13.8313	829	13.8313	1123
13.8517	1122	13.8517	781	13.8517	1102
13.8722	1150	13.8722	796	13.8722	1094
13.8927	1135	13.8927	832	13.8927	1107
13.9131	1098	13.9131	833	13.9131	1130
13.9336	1126	13.9336	841	13.9336	1096
13.9541	1101	13.9541	807	13.9541	1144
13.9746	1106	13.9746	777	13.9746	1089
13.9951	1020	13.9951	804	13.9951	1085
14.0155	1116	14.0155	850	14.0155	1080
14.036	1078	14.036	777	14.036	1105
14.0565	1071	14.0565	772	14.0565	1035
14.077	1106	14.077	793	14.077	1073
14.0974	1071	14.0974	764	14.0974	1108
14.1179	1083	14.1179	797	14.1179	1095
14.1384	1048	14.1384	802	14.1384	1086
14.1588	1054	14.1588	808	14.1588	1076
14.1793	1014	14.1793	784	14.1793	1098
14.1998	1115	14.1998	738	14.1998	1117
14.2203	1067	14.2203	806	14.2203	1068
14.2407	1042	14.2407	778	14.2407	1109
14.2612	1069	14.2612	783	14.2612	1049
14.2817	1064	14.2817	809	14.2817	1064
14.3022	1074	14.3022	767	14.3022	1083
14.3226	1065	14.3226	770	14.3226	1039
14.3431	1041	14.3431	779	14.3431	1087
14.3636	1064	14.3636	772	14.3636	1094
14.3841	1088	14.3841	751	14.3841	1061
14.4046	1041	14.4046	783	14.4046	1065
14.425	1040	14.425	769	14.425	1058
14.4455	1104	14.4455	743	14.4455	1023
14.466	1059	14.466	769	14.466	1080
14.4864	1051	14.4864	817	14.4864	1097
14.5069	1050	14.5069	737	14.5069	1037
14.5274	1072	14.5274	736	14.5274	966
14.5479	1080	14.5479	715	14.5479	1083
14.5683	1032	14.5683	741	14.5683	1058
14.5888	1037	14.5888	815	14.5888	1041
14.6093	1017	14.6093	726	14.6093	1116
14.6298	1028	14.6298	770	14.6298	1039
14.6502	1036	14.6502	823	14.6502	1018
14.6707	1008	14.6707	756	14.6707	1033
14.6912	1074	14.6912	740	14.6912	1068
14.7117	1028	14.7117	806	14.7117	1017
14.7321	1023	14.7321	733	14.7321	1066
14.7526	1092	14.7526	711	14.7526	1064
14.7731	1021	14.7731	769	14.7731	1118
14.7936	1001	14.7936	767	14.7936	1094
14.814	1020	14.814	723	14.814	1072
14.8345	1087	14.8345	712	14.8345	1059
14.855	977	14.855	806	14.855	1051
14.8755	1021	14.8755	758	14.8755	995
14.8959	1010	14.8959	780	14.8959	1088
14.9164	1044	14.9164	764	14.9164	1117
14.9369	1023	14.9369	734	14.9369	1044
14.9574	997	14.9574	684	14.9574	1042
14.9778	964	14.9778	762	14.9778	1053
14.9983	1040	14.9983	726	14.9983	1080
15.0188	1017	15.0188	716	15.0188	1000
15.0393	1019	15.0393	775	15.0393	1058
15.0597	983	15.0597	739	15.0597	1033
15.0802	978	15.0802	710	15.0802	1009
15.1007	1043	15.1007	765	15.1007	979
15.1212	1005	15.1212	721	15.1212	1031
15.1416	978	15.1416	727	15.1416	994
15.1621	948	15.1621	775	15.1621	1094
15.1826	984	15.1826	713	15.1826	1007
15.2031	968	15.2031	729	15.2031	1006
15.2235	987	15.2235	716	15.2235	981
15.244	968	15.244	744	15.244	996
15.2645	947	15.2645	761	15.2645	1060
15.285	954	15.285	754	15.285	1013
15.3054	998	15.3054	726	15.3054	994
15.3259	1020	15.3259	752	15.3259	1041
15.3464	1010	15.3464	700	15.3464	1092
15.3669	1020	15.3669	701	15.3669	1009
15.3873	965	15.3873	724	15.3873	1035
15.4078	944	15.4078	747	15.4078	1018
15.4283	1043	15.4283	734	15.4283	1022
15.4488	960	15.4488	691	15.4488	1044
15.4692	972	15.4692	696	15.4692	1045
15.4897	1013	15.4897	759	15.4897	1017
15.5102	929	15.5102	732	15.5102	1032
15.5307	972	15.5307	743	15.5307	1016
15.5511	991	15.5511	711	15.5511	1040
15.5716	963	15.5716	728	15.5716	998
15.5921	910	15.5921	725	15.5921	1013
15.6126	927	15.6126	700	15.6126	1011
15.633	963	15.633	715	15.633	989
15.6535	975	15.6535	676	15.6535	1025
15.674	981	15.674	679	15.674	978
15.6945	948	15.6945	684	15.6945	1071
15.7149	973	15.7149	751	15.7149	1005
15.7354	933	15.7354	721	15.7354	1051
15.7559	982	15.7559	664	15.7559	1058
15.7764	929	15.7764	678	15.7764	1045
15.7968	938	15.7968	674	15.7968	1057
15.8173	893	15.8173	701	15.8173	968
15.8378	960	15.8378	709	15.8378	999
15.8583	952	15.8583	660	15.8583	1099
15.8787	945	15.8787	715	15.8787	987
15.8992	953	15.8992	704	15.8992	1073
15.9197	971	15.9197	709	15.9197	1012
15.9402	928	15.9402	717	15.9402	987
15.9606	925	15.9606	732	15.9606	1005
15.9811	979	15.9811	717	15.9811	981
16.0016	950	16.0016	712	16.0016	1031
16.0221	896	16.0221	666	16.0221	967
16.0425	924	16.0425	700	16.0425	1040
16.063	946	16.063	716	16.063	954
16.0835	880	16.0835	714	16.0835	1020
16.104	906	16.104	734	16.104	1048
16.1244	947	16.1244	711	16.1244	956
16.1449	898	16.1449	712	16.1449	996
16.1654	886	16.1654	710	16.1654	1040
16.1859	930	16.1859	725	16.1859	942
16.2063	882	16.2063	698	16.2063	1013
16.2268	945	16.2268	708	16.2268	1044
16.2473	901	16.2473	648	16.2473	999
16.2678	919	16.2678	681	16.2678	1048
16.2882	925	16.2882	731	16.2882	1061
16.3087	878	16.3087	639	16.3087	990
16.3292	895	16.3292	691	16.3292	991
16.3497	941	16.3497	680	16.3497	983
16.3701	870	16.3701	702	16.3701	998
16.3906	818	16.3906	706	16.3906	1056
16.4111	928	16.4111	688	16.4111	993
16.4316	913	16.4316	700	16.4316	978
16.452	821	16.452	702	16.452	985
16.4725	868	16.4725	674	16.4725	984
16.493	937	16.493	711	16.493	1041
16.5135	881	16.5135	685	16.5135	1049
16.5339	885	16.5339	652	16.5339	1006
16.5544	863	16.5544	689	16.5544	954
16.5749	874	16.5749	672	16.5749	1007
16.5954	919	16.5954	739	16.5954	1073
16.6158	924	16.6158	659	16.6158	1025
16.6363	938	16.6363	687	16.6363	997
16.6568	868	16.6568	658	16.6568	997
16.6773	859	16.6773	667	16.6773	984
16.6977	874	16.6977	673	16.6977	905
16.7182	897	16.7182	673	16.7182	993
16.7387	939	16.7387	713	16.7387	1024
16.7592	948	16.7592	683	16.7592	1036
16.7796	947	16.7796	671	16.7796	1008
16.8001	896	16.8001	669	16.8001	954
16.8206	867	16.8206	685	16.8206	988
16.8411	890	16.8411	636	16.8411	989
16.8615	968	16.8615	640	16.8615	963
16.882	918	16.882	669	16.882	967
16.9025	920	16.9025	609	16.9025	1013
16.923	1008	16.923	654	16.923	1038
16.9434	1051	16.9434	674	16.9434	1028
16.9639	1029	16.9639	673	16.9639	943
16.9844	1080	16.9844	688	16.9844	982
17.0049	1096	17.0049	730	17.0049	951
17.0253	1151	17.0253	686	17.0253	1019
17.0458	1146	17.0458	728	17.0458	1013
17.0663	1199	17.0663	687	17.0663	982
17.0868	1178	17.0868	648	17.0868	1008
17.1072	1171	17.1072	648	17.1072	985
17.1277	1236	17.1277	700	17.1277	990
17.1482	1267	17.1482	695	17.1482	949
17.1687	1243	17.1687	661	17.1687	1030
17.1891	1279	17.1891	699	17.1891	982
17.2096	1245	17.2096	673	17.2096	963
17.2301	1270	17.2301	685	17.2301	927
17.2506	1175	17.2506	668	17.2506	998
17.271	1144	17.271	699	17.271	986
17.2915	1100	17.2915	724	17.2915	941
17.312	1082	17.312	630	17.312	992
17.3325	1061	17.3325	675	17.3325	1006
17.3529	986	17.3529	692	17.3529	1005
17.3734	978	17.3734	686	17.3734	964
17.3939	974	17.3939	718	17.3939	944
17.4144	964	17.4144	637	17.4144	1003
17.4348	948	17.4348	644	17.4348	987
17.4553	899	17.4553	666	17.4553	920
17.4758	916	17.4758	664	17.4758	955
17.4963	914	17.4963	664	17.4963	912
17.5167	860	17.5167	600	17.5167	1023
17.5372	887	17.5372	702	17.5372	981
17.5577	831	17.5577	631	17.5577	987
17.5782	838	17.5782	659	17.5782	962
17.5986	844	17.5986	653	17.5986	953
17.6191	861	17.6191	653	17.6191	1003
17.6396	819	17.6396	700	17.6396	985
17.6601	843	17.6601	676	17.6601	974
17.6805	840	17.6805	672	17.6805	971
17.701	821	17.701	699	17.701	1027
17.7215	851	17.7215	715	17.7215	989
17.742	788	17.742	670	17.742	956
17.7624	822	17.7624	645	17.7624	1020
17.7829	840	17.7829	672	17.7829	1006
17.8034	849	17.8034	664	17.8034	997
17.8239	827	17.8239	628	17.8239	998
17.8443	801	17.8443	669	17.8443	1030
17.8648	862	17.8648	638	17.8648	954
17.8853	809	17.8853	638	17.8853	926
17.9058	825	17.9058	678	17.9058	1025
17.9262	798	17.9262	614	17.9262	1037
17.9467	753	17.9467	676	17.9467	980
17.9672	821	17.9672	653	17.9672	984
17.9877	824	17.9877	696	17.9877	997
18.0081	808	18.0081	651	18.0081	888
18.0286	826	18.0286	670	18.0286	979
18.0491	813	18.0491	659	18.0491	1006
18.0696	886	18.0696	707	18.0696	940
18.09	791	18.09	632	18.09	935
18.1105	782	18.1105	637	18.1105	957
18.131	773	18.131	672	18.131	966
18.1515	808	18.1515	644	18.1515	1005
18.1719	800	18.1719	667	18.1719	942
18.1924	791	18.1924	653	18.1924	963
18.2129	773	18.2129	637	18.2129	996
18.2334	721	18.2334	677	18.2334	976
18.2538	759	18.2538	696	18.2538	973
18.2743	776	18.2743	702	18.2743	958
18.2948	784	18.2948	671	18.2948	998
18.3153	773	18.3153	632	18.3153	977
18.3357	792	18.3357	650	18.3357	989
18.3562	765	18.3562	653	18.3562	973
18.3767	745	18.3767	629	18.3767	1030
18.3972	748	18.3972	690	18.3972	950
18.4176	793	18.4176	669	18.4176	963
18.4381	798	18.4381	599	18.4381	978
18.4586	766	18.4586	699	18.4586	938
18.4791	748	18.4791	674	18.4791	901
18.4995	750	18.4995	673	18.4995	942
18.52	793	18.52	675	18.52	973
18.5405	769	18.5405	631	18.5405	946
18.561	775	18.561	627	18.561	944
18.5814	792	18.5814	704	18.5814	951
18.6019	779	18.6019	639	18.6019	923
18.6224	788	18.6224	679	18.6224	919
18.6429	804	18.6429	758	18.6429	962
18.6633	753	18.6633	676	18.6633	941
18.6838	759	18.6838	666	18.6838	972
18.7043	732	18.7043	602	18.7043	941
18.7248	754	18.7248	628	18.7248	943
18.7452	727	18.7452	646	18.7452	1000
18.7657	764	18.7657	691	18.7657	971
18.7862	744	18.7862	623	18.7862	942
18.8067	716	18.8067	701	18.8067	1008
18.8271	722	18.8271	622	18.8271	934
18.8476	763	18.8476	670	18.8476	971
18.8681	708	18.8681	656	18.8681	906
18.8886	734	18.8886	673	18.8886	944
18.909	734	18.909	617	18.909	964
18.9295	755	18.9295	621	18.9295	982
18.95	730	18.95	650	18.95	984
18.9705	745	18.9705	683	18.9705	971
18.9909	726	18.9909	642	18.9909	983
19.0114	730	19.0114	658	19.0114	971
19.0319	732	19.0319	657	19.0319	944
19.0524	711	19.0524	704	19.0524	984
19.0728	747	19.0728	702	19.0728	951
19.0933	709	19.0933	655	19.0933	983
19.1138	777	19.1138	684	19.1138	922
19.1343	696	19.1343	658	19.1343	969
19.1547	725	19.1547	698	19.1547	974
19.1752	695	19.1752	687	19.1752	1004
19.1957	702	19.1957	627	19.1957	1020
19.2162	740	19.2162	656	19.2162	961
19.2366	701	19.2366	638	19.2366	1024
19.2571	739	19.2571	621	19.2571	1002
19.2776	749	19.2776	697	19.2776	942
19.2981	675	19.2981	670	19.2981	1005
19.3185	682	19.3185	705	19.3185	982
19.339	726	19.339	656	19.339	921
19.3595	696	19.3595	669	19.3595	974
19.38	722	19.38	695	19.38	958
19.4004	736	19.4004	649	19.4004	980
19.4209	652	19.4209	665	19.4209	1034
19.4414	729	19.4414	679	19.4414	938
19.4619	669	19.4619	713	19.4619	1001
19.4823	696	19.4823	642	19.4823	974
19.5028	743	19.5028	645	19.5028	962
19.5233	655	19.5233	699	19.5233	945
19.5438	675	19.5438	659	19.5438	997
19.5642	745	19.5642	630	19.5642	951
19.5847	733	19.5847	649	19.5847	927
19.6052	687	19.6052	697	19.6052	911
19.6257	672	19.6257	704	19.6257	1002
19.6461	682	19.6461	686	19.6461	1005
19.6666	668	19.6666	628	19.6666	973
19.6871	720	19.6871	641	19.6871	998
19.7076	679	19.7076	648	19.7076	975
19.728	697	19.728	653	19.728	977
19.7485	694	19.7485	657	19.7485	985
19.769	717	19.769	690	19.769	1058
19.7895	646	19.7895	639	19.7895	958
19.8099	684	19.8099	680	19.8099	1000
19.8304	714	19.8304	673	19.8304	944
19.8509	661	19.8509	639	19.8509	978
19.8714	662	19.8714	688	19.8714	983
19.8918	650	19.8918	671	19.8918	1008
19.9123	671	19.9123	733	19.9123	1026
19.9328	662	19.9328	713	19.9328	1034
19.9533	673	19.9533	673	19.9533	972
19.9737	694	19.9737	657	19.9737	985
19.9942	643	19.9942	658	19.9942	972
20.0147	631	20.0147	668	20.0147	1035
20.0352	691	20.0352	705	20.0352	979
20.0556	675	20.0556	658	20.0556	1014
20.0761	655	20.0761	678	20.0761	952
20.0966	674	20.0966	687	20.0966	974
20.1171	656	20.1171	690	20.1171	993
20.1375	652	20.1375	660	20.1375	990
20.158	669	20.158	677	20.158	929
20.1785	690	20.1785	675	20.1785	977
20.199	702	20.199	677	20.199	958
20.2194	654	20.2194	713	20.2194	1002
20.2399	699	20.2399	707	20.2399	962
20.2604	661	20.2604	676	20.2604	923
20.2809	615	20.2809	664	20.2809	990
20.3013	636	20.3013	706	20.3013	1007
20.3218	636	20.3218	691	20.3218	1009
20.3423	625	20.3423	661	20.3423	983
20.3628	675	20.3628	675	20.3628	956
20.3832	653	20.3832	664	20.3832	969
20.4037	624	20.4037	700	20.4037	944
20.4242	639	20.4242	707	20.4242	976
20.4447	663	20.4447	704	20.4447	984
20.4651	653	20.4651	674	20.4651	980
20.4856	674	20.4856	634	20.4856	1038
20.5061	640	20.5061	728	20.5061	974
20.5266	630	20.5266	687	20.5266	1045
20.547	690	20.547	661	20.547	967
20.5675	619	20.5675	664	20.5675	1032
20.588	671	20.588	697	20.588	982
20.6085	627	20.6085	686	20.6085	1032
20.6289	665	20.6289	747	20.6289	1012
20.6494	658	20.6494	697	20.6494	996
20.6699	626	20.6699	681	20.6699	992
20.6903	607	20.6903	654	20.6903	977
20.7108	638	20.7108	706	20.7108	1051
20.7313	680	20.7313	689	20.7313	1007
20.7518	658	20.7518	709	20.7518	974
20.7722	642	20.7722	759	20.7722	987
20.7927	603	20.7927	720	20.7927	1016
20.8132	611	20.8132	702	20.8132	1030
20.8337	641	20.8337	655	20.8337	1025
20.8542	616	20.8542	692	20.8542	1035
20.8746	651	20.8746	722	20.8746	1040
20.8951	653	20.8951	646	20.8951	1035
20.9156	672	20.9156	652	20.9156	1051
20.9361	669	20.9361	698	20.9361	1013
20.9565	677	20.9565	710	20.9565	1037
20.977	633	20.977	659	20.977	1039
20.9975	661	20.9975	677	20.9975	1032
21.018	666	21.018	745	21.018	983
21.0384	609	21.0384	675	21.0384	1038
21.0589	627	21.0589	712	21.0589	1035
21.0794	618	21.0794	704	21.0794	1035
21.0998	615	21.0998	702	21.0998	1016
21.1203	660	21.1203	683	21.1203	1007
21.1408	605	21.1408	741	21.1408	1034
21.1613	635	21.1613	644	21.1613	959
21.1818	651	21.1818	730	21.1818	999
21.2022	660	21.2022	747	21.2022	982
21.2227	610	21.2227	674	21.2227	973
21.2432	647	21.2432	676	21.2432	967
21.2636	626	21.2636	730	21.2636	995
21.2841	633	21.2841	698	21.2841	1022
21.3046	627	21.3046	732	21.3046	1056
21.3251	669	21.3251	725	21.3251	1085
21.3455	667	21.3455	727	21.3455	1047
21.366	615	21.366	717	21.366	994
21.3865	689	21.3865	696	21.3865	997
21.407	669	21.407	745	21.407	1108
21.4275	636	21.4275	667	21.4275	1023
21.4479	646	21.4479	719	21.4479	1021
21.4684	607	21.4684	715	21.4684	1025
21.4889	702	21.4889	720	21.4889	1065
21.5094	675	21.5094	719	21.5094	1031
21.5298	704	21.5298	716	21.5298	1056
21.5503	652	21.5503	704	21.5503	1067
21.5708	637	21.5708	698	21.5708	1059
21.5912	630	21.5912	732	21.5912	1030
21.6117	614	21.6117	705	21.6117	997
21.6322	663	21.6322	717	21.6322	962
21.6527	624	21.6527	703	21.6527	1024
21.6731	646	21.6731	705	21.6731	1011
21.6936	628	21.6936	708	21.6936	998
21.7141	624	21.7141	749	21.7141	988
21.7346	641	21.7346	775	21.7346	1032
21.7551	651	21.7551	749	21.7551	1070
21.7755	601	21.7755	741	21.7755	1027
21.796	660	21.796	759	21.796	1103
21.8165	636	21.8165	681	21.8165	1043
21.837	644	21.837	745	21.837	1100
21.8574	661	21.8574	715	21.8574	1072
21.8779	626	21.8779	676	21.8779	1080
21.8984	632	21.8984	767	21.8984	1056
21.9188	654	21.9188	746	21.9188	1064
21.9393	666	21.9393	775	21.9393	1011
21.9598	608	21.9598	735	21.9598	1004
21.9803	665	21.9803	753	21.9803	1022
22.0008	648	22.0008	720	22.0008	998
22.0212	633	22.0212	729	22.0212	1025
22.0417	647	22.0417	726	22.0417	1035
22.0622	672	22.0622	799	22.0622	1091
22.0827	633	22.0827	777	22.0827	1143
22.1031	672	22.1031	747	22.1031	1013
22.1236	666	22.1236	806	22.1236	1122
22.1441	639	22.1441	738	22.1441	1103
22.1645	636	22.1645	755	22.1645	1071
22.185	689	22.185	727	22.185	1074
22.2055	665	22.2055	744	22.2055	1026
22.226	613	22.226	765	22.226	1092
22.2464	715	22.2464	741	22.2464	1084
22.2669	663	22.2669	751	22.2669	1098
22.2874	655	22.2874	752	22.2874	1093
22.3079	699	22.3079	769	22.3079	1111
22.3284	656	22.3284	719	22.3284	1062
22.3488	677	22.3488	808	22.3488	1040
22.3693	680	22.3693	779	22.3693	1090
22.3898	646	22.3898	750	22.3898	1052
22.4103	659	22.4103	711	22.4103	1068
22.4307	661	22.4307	711	22.4307	1061
22.4512	747	22.4512	778	22.4512	1069
22.4717	715	22.4717	760	22.4717	1057
22.4921	661	22.4921	749	22.4921	1079
22.5126	717	22.5126	758	22.5126	1086
22.5331	762	22.5331	757	22.5331	1099
22.5536	726	22.5536	770	22.5536	1138
22.574	783	22.574	727	22.574	1129
22.5945	758	22.5945	797	22.5945	1108
22.615	814	22.615	771	22.615	1065
22.6355	829	22.6355	793	22.6355	1098
22.656	793	22.656	797	22.656	1098
22.6764	832	22.6764	794	22.6764	1064
22.6969	862	22.6969	693	22.6969	1099
22.7174	915	22.7174	738	22.7174	1030
22.7379	919	22.7379	723	22.7379	1083
22.7583	973	22.7583	733	22.7583	1133
22.7788	998	22.7788	781	22.7788	1057
22.7993	1022	22.7993	744	22.7993	1129
22.8197	1098	22.8197	780	22.8197	1117
22.8402	1132	22.8402	809	22.8402	1115
22.8607	1183	22.8607	761	22.8607	1043
22.8812	1123	22.8812	754	22.8812	1086
22.9017	1033	22.9017	783	22.9017	1112
22.9221	1085	22.9221	831	22.9221	1128
22.9426	1024	22.9426	812	22.9426	1095
22.9631	1077	22.9631	801	22.9631	1123
22.9836	1077	22.9836	785	22.9836	1120
23.004	1039	23.004	828	23.004	1167
23.0245	966	23.0245	811	23.0245	1138
23.045	925	23.045	843	23.045	1120
23.0654	853	23.0654	784	23.0654	1136
23.0859	822	23.0859	788	23.0859	1089
23.1064	827	23.1064	806	23.1064	1031
23.1269	813	23.1269	795	23.1269	1109
23.1473	861	23.1473	777	23.1473	1107
23.1678	796	23.1678	785	23.1678	1106
23.1883	727	23.1883	774	23.1883	1128
23.2088	731	23.2088	855	23.2088	1148
23.2293	729	23.2293	826	23.2293	1152
23.2497	764	23.2497	778	23.2497	1125
23.2702	744	23.2702	823	23.2702	1099
23.2907	686	23.2907	811	23.2907	1175
23.3112	713	23.3112	848	23.3112	1130
23.3316	713	23.3316	849	23.3316	1099
23.3521	647	23.3521	810	23.3521	1118
23.3726	713	23.3726	803	23.3726	1132
23.393	691	23.393	806	23.393	1095
23.4135	753	23.4135	773	23.4135	1154
23.434	656	23.434	763	23.434	1136
23.4545	665	23.4545	828	23.4545	1131
23.4749	680	23.4749	814	23.4749	1151
23.4954	658	23.4954	849	23.4954	1102
23.5159	705	23.5159	751	23.5159	1169
23.5364	644	23.5364	786	23.5364	1115
23.5569	660	23.5569	828	23.5569	1178
23.5773	709	23.5773	778	23.5773	1118
23.5978	702	23.5978	811	23.5978	1172
23.6183	676	23.6183	797	23.6183	1139
23.6388	680	23.6388	801	23.6388	1071
23.6592	708	23.6592	836	23.6592	1129
23.6797	651	23.6797	856	23.6797	1168
23.7002	678	23.7002	827	23.7002	1093
23.7206	627	23.7206	818	23.7206	1145
23.7411	681	23.7411	809	23.7411	1180
23.7616	695	23.7616	834	23.7616	1134
23.7821	647	23.7821	820	23.7821	1183
23.8026	647	23.8026	817	23.8026	1169
23.823	660	23.823	830	23.823	1144
23.8435	693	23.8435	864	23.8435	1112
23.864	715	23.864	819	23.864	1120
23.8845	586	23.8845	824	23.8845	1104
23.9049	664	23.9049	803	23.9049	1159
23.9254	659	23.9254	799	23.9254	1153
23.9459	644	23.9459	799	23.9459	1121
23.9663	651	23.9663	794	23.9663	1125
23.9868	660	23.9868	869	23.9868	1187
24.0073	729	24.0073	805	24.0073	1153
24.0278	659	24.0278	853	24.0278	1102
24.0482	621	24.0482	830	24.0482	1166
24.0687	671	24.0687	800	24.0687	1126
24.0892	636	24.0892	829	24.0892	1147
24.1097	656	24.1097	880	24.1097	1121
24.1302	670	24.1302	842	24.1302	1132
24.1506	660	24.1506	869	24.1506	1181
24.1711	665	24.1711	822	24.1711	1203
24.1916	675	24.1916	799	24.1916	1097
24.2121	661	24.2121	849	24.2121	1151
24.2325	688	24.2325	878	24.2325	1136
24.253	669	24.253	854	24.253	1155
24.2735	721	24.2735	795	24.2735	1139
24.2939	631	24.2939	835	24.2939	1182
24.3144	686	24.3144	851	24.3144	1152
24.3349	658	24.3349	788	24.3349	1203
24.3554	653	24.3554	901	24.3554	1190
24.3758	656	24.3758	850	24.3758	1126
24.3963	661	24.3963	797	24.3963	1125
24.4168	690	24.4168	803	24.4168	1142
24.4373	669	24.4373	822	24.4373	1143
24.4578	656	24.4578	843	24.4578	1141
24.4782	692	24.4782	811	24.4782	1063
24.4987	678	24.4987	799	24.4987	1129
24.5192	615	24.5192	822	24.5192	1225
24.5397	645	24.5397	797	24.5397	1122
24.5601	701	24.5601	850	24.5601	1202
24.5806	656	24.5806	833	24.5806	1131
24.6011	703	24.6011	825	24.6011	1140
24.6215	637	24.6215	888	24.6215	1175
24.642	688	24.642	879	24.642	1151
24.6625	670	24.6625	860	24.6625	1155
24.683	661	24.683	837	24.683	1175
24.7035	682	24.7035	787	24.7035	1115
24.7239	652	24.7239	799	24.7239	1169
24.7444	693	24.7444	874	24.7444	1132
24.7649	700	24.7649	786	24.7649	1145
24.7854	666	24.7854	813	24.7854	1167
24.8058	694	24.8058	856	24.8058	1187
24.8263	632	24.8263	823	24.8263	1098
24.8468	692	24.8468	789	24.8468	1114
24.8672	639	24.8672	852	24.8672	1173
24.8877	706	24.8877	864	24.8877	1090
24.9082	654	24.9082	866	24.9082	1081
24.9287	659	24.9287	869	24.9287	1123
24.9491	674	24.9491	884	24.9491	1119
24.9696	644	24.9696	843	24.9696	1168
24.9901	721	24.9901	824	24.9901	1144
25.0106	648	25.0106	843	25.0106	1155
25.0311	688	25.0311	808	25.0311	1190
25.0515	695	25.0515	821	25.0515	1129
25.072	629	25.072	807	25.072	1127
25.0925	663	25.0925	864	25.0925	1170
25.1129	680	25.1129	845	25.1129	1105
25.1334	635	25.1334	793	25.1334	1165
25.1539	651	25.1539	834	25.1539	1109
25.1744	668	25.1744	787	25.1744	1181
25.1948	617	25.1948	800	25.1948	1086
25.2153	668	25.2153	843	25.2153	1145
25.2358	653	25.2358	843	25.2358	1090
25.2563	667	25.2563	839	25.2563	1113
25.2767	666	25.2767	799	25.2767	1080
25.2972	690	25.2972	852	25.2972	1136
25.3177	612	25.3177	781	25.3177	1162
25.3382	685	25.3382	871	25.3382	1102
25.3587	680	25.3587	844	25.3587	1144
25.3791	676	25.3791	838	25.3791	1070
25.3996	639	25.3996	876	25.3996	1133
25.4201	685	25.4201	789	25.4201	1096
25.4406	664	25.4406	838	25.4406	1067
25.461	677	25.461	857	25.461	1112
25.4815	622	25.4815	831	25.4815	1086
25.502	629	25.502	822	25.502	1124
25.5224	647	25.5224	826	25.5224	1121
25.5429	670	25.5429	803	25.5429	1105
25.5634	670	25.5634	774	25.5634	1083
25.5839	649	25.5839	821	25.5839	1061
25.6043	598	25.6043	852	25.6043	1070
25.6248	624	25.6248	833	25.6248	1046
25.6453	664	25.6453	812	25.6453	1120
25.6658	607	25.6658	811	25.6658	1075
25.6862	661	25.6862	801	25.6862	1073
25.7067	618	25.7067	834	25.7067	1180
25.7272	671	25.7272	786	25.7272	1110
25.7477	653	25.7477	829	25.7477	1147
25.7681	653	25.7681	782	25.7681	1021
25.7886	673	25.7886	815	25.7886	1099
25.8091	668	25.8091	806	25.8091	1055
25.8296	630	25.8296	840	25.8296	1090
25.85	640	25.85	793	25.85	1091
25.8705	680	25.8705	811	25.8705	1042
25.891	623	25.891	784	25.891	1100
25.9115	628	25.9115	781	25.9115	995
25.9319	592	25.9319	781	25.9319	1028
25.9524	655	25.9524	760	25.9524	1046
25.9729	641	25.9729	750	25.9729	1028
25.9934	639	25.9934	786	25.9934	1065
26.0138	626	26.0138	778	26.0138	1072
26.0343	638	26.0343	767	26.0343	1044
26.0548	659	26.0548	818	26.0548	1029
26.0753	656	26.0753	756	26.0753	1028
26.0957	646	26.0957	778	26.0957	1085
26.1162	650	26.1162	797	26.1162	995
26.1367	688	26.1367	779	26.1367	1040
26.1572	661	26.1572	776	26.1572	1039
26.1776	634	26.1776	801	26.1776	1076
26.1981	644	26.1981	795	26.1981	996
26.2186	625	26.2186	776	26.2186	1032
26.2391	654	26.2391	760	26.2391	1016
26.2595	604	26.2595	793	26.2595	1026
26.28	618	26.28	757	26.28	1008
26.3005	581	26.3005	776	26.3005	990
26.321	620	26.321	789	26.321	1016
26.3414	660	26.3414	748	26.3414	1006
26.3619	638	26.3619	741	26.3619	971
26.3824	618	26.3824	741	26.3824	995
26.4029	607	26.4029	765	26.4029	1023
26.4233	610	26.4233	762	26.4233	1028
26.4438	647	26.4438	771	26.4438	1017
26.4643	607	26.4643	700	26.4643	1046
26.4848	647	26.4848	770	26.4848	975
26.5052	598	26.5052	752	26.5052	1011
26.5257	633	26.5257	759	26.5257	949
26.5462	635	26.5462	751	26.5462	995
26.5667	630	26.5667	714	26.5667	991
26.5871	642	26.5871	714	26.5871	992
26.6076	604	26.6076	798	26.6076	966
26.6281	661	26.6281	774	26.6281	957
26.6486	607	26.6486	729	26.6486	967
26.669	640	26.669	751	26.669	962
26.6895	615	26.6895	699	26.6895	1045
26.71	603	26.71	761	26.71	987
26.7305	592	26.7305	817	26.7305	933
26.7509	670	26.7509	728	26.7509	997
26.7714	630	26.7714	767	26.7714	1006
26.7919	597	26.7919	755	26.7919	898
26.8124	604	26.8124	754	26.8124	930
26.8328	620	26.8328	724	26.8328	967
26.8533	641	26.8533	749	26.8533	966
26.8738	614	26.8738	788	26.8738	965
26.8943	606	26.8943	721	26.8943	968
26.9147	618	26.9147	757	26.9147	1003
26.9352	586	26.9352	709	26.9352	933
26.9557	602	26.9557	717	26.9557	962
26.9762	620	26.9762	686	26.9762	873
26.9966	599	26.9966	694	26.9966	918
27.0171	623	27.0171	722	27.0171	943
27.0376	601	27.0376	696	27.0376	929
27.0581	587	27.0581	728	27.0581	939
27.0785	591	27.0785	717	27.0785	913
27.099	605	27.099	724	27.099	893
27.1195	631	27.1195	731	27.1195	895
27.14	611	27.14	734	27.14	963
27.1604	566	27.1604	742	27.1604	865
27.1809	572	27.1809	761	27.1809	876
27.2014	601	27.2014	696	27.2014	931
27.2219	597	27.2219	701	27.2219	927
27.2423	624	27.2423	701	27.2423	868
27.2628	573	27.2628	695	27.2628	838
27.2833	610	27.2833	759	27.2833	907
27.3038	607	27.3038	695	27.3038	859
27.3242	571	27.3242	663	27.3242	899
27.3447	615	27.3447	692	27.3447	937
27.3652	572	27.3652	682	27.3652	831
27.3857	584	27.3857	691	27.3857	900
27.4061	562	27.4061	724	27.4061	824
27.4266	621	27.4266	678	27.4266	865
27.4471	574	27.4471	667	27.4471	868
27.4676	564	27.4676	732	27.4676	872
27.488	624	27.488	666	27.488	842
27.5085	585	27.5085	673	27.5085	844
27.529	563	27.529	694	27.529	861
27.5495	571	27.5495	730	27.5495	894
27.5699	582	27.5699	668	27.5699	815
27.5904	608	27.5904	699	27.5904	903
27.6109	611	27.6109	648	27.6109	869
27.6314	577	27.6314	633	27.6314	792
27.6518	572	27.6518	647	27.6518	830
27.6723	589	27.6723	702	27.6723	816
27.6928	628	27.6928	682	27.6928	837
27.7133	603	27.7133	674	27.7133	856
27.7337	496	27.7337	646	27.7337	822
27.7542	595	27.7542	662	27.7542	821
27.7747	579	27.7747	664	27.7747	816
27.7952	577	27.7952	656	27.7952	807
27.8156	549	27.8156	664	27.8156	816
27.8361	575	27.8361	668	27.8361	797
27.8566	616	27.8566	663	27.8566	818
27.8771	544	27.8771	666	27.8771	814
27.8975	548	27.8975	674	27.8975	789
27.918	612	27.918	667	27.918	827
27.9385	589	27.9385	627	27.9385	752
27.959	569	27.959	615	27.959	774
27.9794	560	27.9794	696	27.9794	823
27.9999	551	27.9999	617	27.9999	813
28.0204	598	28.0204	609	28.0204	810
28.0409	568	28.0409	623	28.0409	840
28.0613	525	28.0613	652	28.0613	796
28.0818	535	28.0818	595	28.0818	823
28.1023	557	28.1023	642	28.1023	837
28.1228	554	28.1228	645	28.1228	800
28.1432	579	28.1432	628	28.1432	800
28.1637	555	28.1637	598	28.1637	819
28.1842	549	28.1842	600	28.1842	807
28.2047	559	28.2047	647	28.2047	779
28.2251	583	28.2251	682	28.2251	767
28.2456	534	28.2456	676	28.2456	843
28.2661	568	28.2661	620	28.2661	762
28.2866	591	28.2866	632	28.2866	730
28.307	598	28.307	594	28.307	769
28.3275	593	28.3275	589	28.3275	810
28.348	599	28.348	615	28.348	775
28.3685	562	28.3685	601	28.3685	709
28.3889	568	28.3889	613	28.3889	765
28.4094	566	28.4094	607	28.4094	755
28.4299	514	28.4299	592	28.4299	756
28.4504	582	28.4504	654	28.4504	764
28.4708	625	28.4708	619	28.4708	703
28.4913	581	28.4913	630	28.4913	760
28.5118	553	28.5118	600	28.5118	766
28.5323	513	28.5323	599	28.5323	753
28.5527	545	28.5527	629	28.5527	753
28.5732	565	28.5732	599	28.5732	758
28.5937	613	28.5937	583	28.5937	781
28.6142	603	28.6142	630	28.6142	721
28.6346	574	28.6346	597	28.6346	735
28.6551	588	28.6551	563	28.6551	723
28.6756	593	28.6756	663	28.6756	774
28.6961	600	28.6961	586	28.6961	762
28.7165	575	28.7165	594	28.7165	693
28.737	549	28.737	560	28.737	707
28.7575	602	28.7575	509	28.7575	672
28.778	554	28.778	600	28.778	674
28.7984	523	28.7984	625	28.7984	682
28.8189	570	28.8189	613	28.8189	718
28.8394	553	28.8394	625	28.8394	687
28.8599	557	28.8599	582	28.8599	710
28.8803	543	28.8803	584	28.8803	756
28.9008	541	28.9008	576	28.9008	694
28.9213	554	28.9213	575	28.9213	684
28.9418	576	28.9418	596	28.9418	690
28.9622	548	28.9622	600	28.9622	716
28.9827	531	28.9827	547	28.9827	680
29.0032	553	29.0032	590	29.0032	689
29.0237	580	29.0237	576	29.0237	710
29.0441	552	29.0441	591	29.0441	672
29.0646	524	29.0646	610	29.0646	719
29.0851	504	29.0851	545	29.0851	721
29.1056	491	29.1056	598	29.1056	704
29.126	517	29.126	571	29.126	686
29.1465	568	29.1465	581	29.1465	687
29.167	529	29.167	566	29.167	638
29.1875	520	29.1875	531	29.1875	703
29.2079	510	29.2079	543	29.2079	705
29.2284	535	29.2284	547	29.2284	693
29.2489	509	29.2489	570	29.2489	682
29.2694	538	29.2694	555	29.2694	709
29.2898	502	29.2898	590	29.2898	633
29.3103	556	29.3103	587	29.3103	647
29.3308	506	29.3308	624	29.3308	628
29.3513	495	29.3513	561	29.3513	678
29.3717	544	29.3717	551	29.3717	654
29.3922	522	29.3922	568	29.3922	665
29.4127	526	29.4127	547	29.4127	702
29.4332	505	29.4332	569	29.4332	673
29.4536	544	29.4536	532	29.4536	659
29.4741	519	29.4741	618	29.4741	664
29.4946	548	29.4946	507	29.4946	609
29.5151	579	29.5151	583	29.5151	683
29.5355	523	29.5355	600	29.5355	627
29.556	534	29.556	589	29.556	646
29.5765	527	29.5765	606	29.5765	650
29.597	503	29.597	531	29.597	645
29.6174	487	29.6174	574	29.6174	632
29.6379	530	29.6379	553	29.6379	658
29.6584	532	29.6584	561	29.6584	662
29.6789	519	29.6789	591	29.6789	627
29.6993	459	29.6993	585	29.6993	632
29.7198	498	29.7198	562	29.7198	635
29.7403	490	29.7403	579	29.7403	697
29.7608	486	29.7608	549	29.7608	668
29.7812	534	29.7812	558	29.7812	635
29.8017	517	29.8017	574	29.8017	611
29.8222	499	29.8222	560	29.8222	602
29.8427	506	29.8427	489	29.8427	587
29.8631	522	29.8631	578	29.8631	615
29.8836	539	29.8836	567	29.8836	604
29.9041	521	29.9041	592	29.9041	592
29.9246	507	29.9246	571	29.9246	649
29.945	531	29.945	577	29.945	601
29.9655	483	29.9655	530	29.9655	628
29.986	496	29.986	586	29.986	583
30.0065	515	30.0065	571	30.0065	613
30.0269	530	30.0269	546	30.0269	665
30.0474	525	30.0474	563	30.0474	631
30.0679	508	30.0679	546	30.0679	629
30.0884	520	30.0884	557	30.0884	626
30.1088	492	30.1088	578	30.1088	650
30.1293	487	30.1293	509	30.1293	611
30.1498	496	30.1498	558	30.1498	590
30.1703	505	30.1703	574	30.1703	592
30.1907	495	30.1907	533	30.1907	609
30.2112	506	30.2112	570	30.2112	576
30.2317	518	30.2317	544	30.2317	627
30.2522	491	30.2522	556	30.2522	607
30.2726	490	30.2726	566	30.2726	583
30.2931	486	30.2931	520	30.2931	598
30.3136	504	30.3136	548	30.3136	620
30.3341	501	30.3341	498	30.3341	633
30.3545	467	30.3545	566	30.3545	613
30.375	476	30.375	537	30.375	594
30.3955	521	30.3955	521	30.3955	608
30.416	491	30.416	507	30.416	613
30.4364	483	30.4364	545	30.4364	605
30.4569	474	30.4569	550	30.4569	582
30.4774	497	30.4774	481	30.4774	597
30.4979	515	30.4979	521	30.4979	619
30.5183	502	30.5183	543	30.5183	602
30.5388	493	30.5388	573	30.5388	595
30.5593	424	30.5593	510	30.5593	601
30.5798	509	30.5798	511	30.5798	590
30.6002	462	30.6002	537	30.6002	583
30.6207	511	30.6207	506	30.6207	605
30.6412	513	30.6412	525	30.6412	589
30.6617	462	30.6617	502	30.6617	581
30.6821	454	30.6821	558	30.6821	577
30.7026	453	30.7026	551	30.7026	582
30.7231	484	30.7231	546	30.7231	574
30.7436	464	30.7436	535	30.7436	615
30.764	521	30.764	513	30.764	586
30.7845	469	30.7845	551	30.7845	563
30.805	503	30.805	554	30.805	549
30.8255	443	30.8255	522	30.8255	630
30.8459	501	30.8459	556	30.8459	600
30.8664	483	30.8664	533	30.8664	566
30.8869	484	30.8869	523	30.8869	576
30.9074	464	30.9074	492	30.9074	585
30.9278	486	30.9278	556	30.9278	594
30.9483	462	30.9483	493	30.9483	575
30.9688	512	30.9688	507	30.9688	528
30.9893	487	30.9893	547	30.9893	522
31.0097	471	31.0097	534	31.0097	585
31.0302	465	31.0302	512	31.0302	548
31.0507	448	31.0507	531	31.0507	558
31.0712	479	31.0712	491	31.0712	572
31.0916	480	31.0916	521	31.0916	576
31.1121	459	31.1121	496	31.1121	571
31.1326	482	31.1326	506	31.1326	584
31.1531	501	31.1531	481	31.1531	570
31.1735	487	31.1735	500	31.1735	536
31.194	512	31.194	461	31.194	566
31.2145	486	31.2145	463	31.2145	561
31.235	445	31.235	512	31.235	544
31.2554	431	31.2554	467	31.2554	586
31.2759	523	31.2759	480	31.2759	557
31.2964	471	31.2964	459	31.2964	537
31.3169	474	31.3169	505	31.3169	538
31.3373	442	31.3373	511	31.3373	536
31.3578	465	31.3578	523	31.3578	564
31.3783	482	31.3783	465	31.3783	568
31.3988	457	31.3988	520	31.3988	524
31.4192	475	31.4192	531	31.4192	519
31.4397	464	31.4397	498	31.4397	549
31.4602	464	31.4602	464	31.4602	567
31.4807	492	31.4807	456	31.4807	532
31.5011	480	31.5011	480	31.5011	506
31.5216	466	31.5216	460	31.5216	526
31.5421	486	31.5421	511	31.5421	550
31.5626	443	31.5626	480	31.5626	564
31.583	454	31.583	466	31.583	519
31.6035	443	31.6035	491	31.6035	550
31.624	485	31.624	476	31.624	537
31.6445	454	31.6445	490	31.6445	594
31.6649	452	31.6649	495	31.6649	541
31.6854	491	31.6854	491	31.6854	553
31.7059	476	31.7059	490	31.7059	545
31.7264	450	31.7264	476	31.7264	517
31.7468	431	31.7468	486	31.7468	537
31.7673	470	31.7673	498	31.7673	546
31.7878	443	31.7878	466	31.7878	540
31.8083	439	31.8083	465	31.8083	534
31.8287	442	31.8287	470	31.8287	567
31.8492	424	31.8492	470	31.8492	568
31.8697	468	31.8697	476	31.8697	593
31.8902	448	31.8902	487	31.8902	576
31.9106	447	31.9106	471	31.9106	532
31.9311	431	31.9311	442	31.9311	557
31.9516	454	31.9516	500	31.9516	506
31.972	438	31.972	447	31.972	527
31.9925	477	31.9925	491	31.9925	563
32.013	439	32.013	495	32.013	487
32.0335	438	32.0335	462	32.0335	545
32.054	450	32.054	448	32.054	547
32.0744	412	32.0744	457	32.0744	508
32.0949	434	32.0949	498	32.0949	478
32.1154	445	32.1154	501	32.1154	563
32.1359	452	32.1359	462	32.1359	492
32.1563	466	32.1563	447	32.1563	538
32.1768	452	32.1768	475	32.1768	540
32.1973	463	32.1973	453	32.1973	540
32.2178	459	32.2178	453	32.2178	526
32.2382	422	32.2382	450	32.2382	556
32.2587	471	32.2587	476	32.2587	529
32.2792	480	32.2792	451	32.2792	580
32.2997	464	32.2997	468	32.2997	543
32.3201	462	32.3201	485	32.3201	494
32.3406	419	32.3406	414	32.3406	511
32.3611	445	32.3611	457	32.3611	514
32.3815	422	32.3815	435	32.3815	540
32.402	484	32.402	479	32.402	520
32.4225	447	32.4225	479	32.4225	561
32.443	460	32.443	434	32.443	477
32.4635	469	32.4635	452	32.4635	541
32.4839	446	32.4839	464	32.4839	547
32.5044	439	32.5044	457	32.5044	524
32.5249	418	32.5249	457	32.5249	585
32.5453	430	32.5453	460	32.5453	514
32.5658	415	32.5658	463	32.5658	540
32.5863	448	32.5863	456	32.5863	508
32.6068	448	32.6068	451	32.6068	480
32.6272	429	32.6272	442	32.6272	488
32.6477	408	32.6477	458	32.6477	524
32.6682	439	32.6682	458	32.6682	528
32.6887	438	32.6887	377	32.6887	498
32.7092	445	32.7092	489	32.7092	498
32.7296	417	32.7296	448	32.7296	551
32.7501	400	32.7501	472	32.7501	517
32.7706	448	32.7706	456	32.7706	523
32.791	430	32.791	510	32.791	492
32.8115	453	32.8115	436	32.8115	476
32.832	456	32.832	459	32.832	474
32.8525	440	32.8525	441	32.8525	499
32.873	405	32.873	442	32.873	489
32.8934	432	32.8934	467	32.8934	466
32.9139	397	32.9139	442	32.9139	507
32.9344	412	32.9344	414	32.9344	472
32.9549	435	32.9549	446	32.9549	495
32.9753	434	32.9753	463	32.9753	494
32.9958	432	32.9958	453	32.9958	496
33.0163	435	33.0163	461	33.0163	473
33.0367	426	33.0367	445	33.0367	483
33.0572	411	33.0572	445	33.0572	477
33.0777	400	33.0777	439	33.0777	519
33.0982	419	33.0982	446	33.0982	446
33.1187	402	33.1187	456	33.1187	475
33.1391	442	33.1391	438	33.1391	510
33.1596	378	33.1596	435	33.1596	479
33.1801	441	33.1801	409	33.1801	495
33.2005	455	33.2005	474	33.2005	463
33.221	419	33.221	437	33.221	525
33.2415	416	33.2415	440	33.2415	471
33.262	426	33.262	436	33.262	486
33.2824	408	33.2824	398	33.2824	492
33.3029	415	33.3029	431	33.3029	470
33.3234	396	33.3234	429	33.3234	476
33.3439	426	33.3439	429	33.3439	489
33.3644	361	33.3644	423	33.3644	514
33.3848	385	33.3848	377	33.3848	481
33.4053	419	33.4053	440	33.4053	502
33.4258	416	33.4258	483	33.4258	453
33.4462	426	33.4462	447	33.4462	448
33.4667	423	33.4667	452	33.4667	464
33.4872	414	33.4872	422	33.4872	464
33.5077	389	33.5077	442	33.5077	497
33.5281	413	33.5281	388	33.5281	454
33.5486	385	33.5486	377	33.5486	433
33.5691	429	33.5691	414	33.5691	493
33.5896	448	33.5896	447	33.5896	478
33.6101	418	33.6101	408	33.6101	446
33.6305	426	33.6305	430	33.6305	442
33.651	403	33.651	417	33.651	456
33.6715	431	33.6715	444	33.6715	424
33.6919	406	33.6919	429	33.6919	446
33.7124	410	33.7124	418	33.7124	409
33.7329	414	33.7329	381	33.7329	452
33.7534	409	33.7534	397	33.7534	450
33.7739	443	33.7739	446	33.7739	444
33.7943	411	33.7943	435	33.7943	466
33.8148	431	33.8148	415	33.8148	443
33.8353	408	33.8353	395	33.8353	432
33.8558	416	33.8558	435	33.8558	447
33.8762	435	33.8762	430	33.8762	449
33.8967	406	33.8967	416	33.8967	429
33.9172	451	33.9172	408	33.9172	474
33.9376	405	33.9376	408	33.9376	438
33.9581	452	33.9581	407	33.9581	403
33.9786	416	33.9786	391	33.9786	468
33.9991	421	33.9991	415	33.9991	479
34.0196	499	34.0196	410	34.0196	452
34.04	429	34.04	419	34.04	454
34.0605	428	34.0605	386	34.0605	480
34.081	473	34.081	418	34.081	478
34.1014	543	34.1014	409	34.1014	454
34.1219	482	34.1219	437	34.1219	454
34.1424	520	34.1424	372	34.1424	414
34.1629	533	34.1629	428	34.1629	402
34.1833	515	34.1833	400	34.1833	427
34.2038	554	34.2038	419	34.2038	431
34.2243	529	34.2243	400	34.2243	407
34.2448	510	34.2448	474	34.2448	453
34.2653	518	34.2653	431	34.2653	382
34.2857	554	34.2857	372	34.2857	405
34.3062	582	34.3062	383	34.3062	423
34.3267	576	34.3267	414	34.3267	458
34.3471	545	34.3471	397	34.3471	430
34.3676	591	34.3676	383	34.3676	463
34.3881	526	34.3881	402	34.3881	426
34.4086	553	34.4086	417	34.4086	412
34.429	564	34.429	425	34.429	427
34.4495	515	34.4495	400	34.4495	419
34.47	507	34.47	408	34.47	441
34.4905	527	34.4905	382	34.4905	392
34.511	564	34.511	408	34.511	433
34.5314	514	34.5314	421	34.5314	440
34.5519	507	34.5519	387	34.5519	424
34.5724	514	34.5724	358	34.5724	407
34.5928	535	34.5928	394	34.5928	431
34.6133	522	34.6133	391	34.6133	422
34.6338	535	34.6338	393	34.6338	406
34.6543	535	34.6543	427	34.6543	419
34.6748	513	34.6748	400	34.6748	445
34.6952	505	34.6952	355	34.6952	424
34.7157	571	34.7157	378	34.7157	434
34.7362	513	34.7362	395	34.7362	413
34.7567	557	34.7567	388	34.7567	398
34.7771	509	34.7771	398	34.7771	431
34.7976	511	34.7976	408	34.7976	421
34.8181	505	34.8181	376	34.8181	440
34.8385	540	34.8385	420	34.8385	420
34.859	520	34.859	414	34.859	428
34.8795	519	34.8795	399	34.8795	424
34.9	514	34.9	372	34.9	443
34.9205	504	34.9205	354	34.9205	398
34.9409	510	34.9409	399	34.9409	411
34.9614	532	34.9614	377	34.9614	396
34.9819	527	34.9819	384	34.9819	399
35.0023	523	35.0023	356	35.0023	430
35.0228	523	35.0228	361	35.0228	374
35.0433	508	35.0433	359	35.0433	426
35.0638	514	35.0638	398	35.0638	440
35.0842	500	35.0842	439	35.0842	414
35.1047	532	35.1047	400	35.1047	418
35.1252	539	35.1252	382	35.1252	373
35.1457	547	35.1457	381	35.1457	406
35.1662	525	35.1662	422	35.1662	394
35.1866	536	35.1866	373	35.1866	428
35.2071	495	35.2071	391	35.2071	407
35.2276	480	35.2276	425	35.2276	400
35.248	510	35.248	365	35.248	418
35.2685	520	35.2685	396	35.2685	413
35.289	498	35.289	368	35.289	413
35.3095	513	35.3095	385	35.3095	400
35.3299	475	35.3299	387	35.3299	437
35.3504	465	35.3504	395	35.3504	387
35.3709	477	35.3709	411	35.3709	444
35.3914	528	35.3914	404	35.3914	424
35.4119	477	35.4119	426	35.4119	387
35.4323	513	35.4323	366	35.4323	392
35.4528	500	35.4528	415	35.4528	378
35.4733	520	35.4733	373	35.4733	395
35.4937	533	35.4937	381	35.4937	418
35.5142	493	35.5142	391	35.5142	423
35.5347	481	35.5347	405	35.5347	389
35.5552	476	35.5552	402	35.5552	391
35.5756	469	35.5756	351	35.5756	396
35.5961	488	35.5961	393	35.5961	423
35.6166	455	35.6166	401	35.6166	391
35.6371	439	35.6371	411	35.6371	390
35.6576	444	35.6576	398	35.6576	381
35.678	498	35.678	409	35.678	420
35.6985	521	35.6985	395	35.6985	385
35.719	460	35.719	406	35.719	406
35.7394	500	35.7394	379	35.7394	452
35.7599	485	35.7599	401	35.7599	363
35.7804	454	35.7804	389	35.7804	395
35.8009	463	35.8009	376	35.8009	381
35.8214	481	35.8214	386	35.8214	395
35.8418	503	35.8418	361	35.8418	414
35.8623	499	35.8623	385	35.8623	377
35.8828	507	35.8828	373	35.8828	414
35.9032	480	35.9032	390	35.9032	418
35.9237	492	35.9237	383	35.9237	384
35.9442	447	35.9442	399	35.9442	376
35.9647	476	35.9647	387	35.9647	383
35.9851	443	35.9851	385	35.9851	394
36.0056	435	36.0056	367	36.0056	395
36.0261	484	36.0261	367	36.0261	366
36.0466	484	36.0466	360	36.0466	400
36.0671	470	36.0671	327	36.0671	408
36.0875	459	36.0875	389	36.0875	380
36.108	443	36.108	352	36.108	380
36.1285	490	36.1285	343	36.1285	410
36.1489	454	36.1489	395	36.1489	382
36.1694	472	36.1694	397	36.1694	395
36.1899	473	36.1899	399	36.1899	393
36.2104	451	36.2104	406	36.2104	374
36.2308	477	36.2308	363	36.2308	360
36.2513	466	36.2513	376	36.2513	362
36.2718	487	36.2718	367	36.2718	409
36.2923	483	36.2923	390	36.2923	377
36.3127	440	36.3127	356	36.3127	391
36.3332	455	36.3332	401	36.3332	361
36.3537	473	36.3537	383	36.3537	398
36.3742	440	36.3742	396	36.3742	404
36.3946	435	36.3946	381	36.3946	401
36.4151	463	36.4151	384	36.4151	365
36.4356	461	36.4356	390	36.4356	362
36.4561	454	36.4561	386	36.4561	405
36.4765	453	36.4765	349	36.4765	352
36.497	439	36.497	351	36.497	408
36.5175	474	36.5175	349	36.5175	382
36.538	465	36.538	384	36.538	363
36.5584	451	36.5584	394	36.5584	386
36.5789	424	36.5789	374	36.5789	378
36.5994	454	36.5994	351	36.5994	373
36.6199	436	36.6199	385	36.6199	374
36.6403	403	36.6403	363	36.6403	356
36.6608	418	36.6608	373	36.6608	388
36.6813	430	36.6813	394	36.6813	391
36.7018	461	36.7018	376	36.7018	393
36.7222	427	36.7222	381	36.7222	351
36.7427	482	36.7427	374	36.7427	375
36.7632	457	36.7632	390	36.7632	376
36.7837	442	36.7837	386	36.7837	400
36.8041	441	36.8041	379	36.8041	381
36.8246	376	36.8246	359	36.8246	364
36.8451	395	36.8451	385	36.8451	386
36.8656	444	36.8656	348	36.8656	391
36.886	452	36.886	345	36.886	363
36.9065	460	36.9065	359	36.9065	413
36.927	440	36.927	353	36.927	410
36.9475	421	36.9475	357	36.9475	357
36.9679	387	36.9679	340	36.9679	364
36.9884	440	36.9884	400	36.9884	390
37.0089	443	37.0089	324	37.0089	344
37.0294	433	37.0294	413	37.0294	368
37.0498	436	37.0498	335	37.0498	375
37.0703	402	37.0703	365	37.0703	402
37.0908	389	37.0908	378	37.0908	368
37.1113	398	37.1113	394	37.1113	407
37.1317	424	37.1317	384	37.1317	374
37.1522	462	37.1522	376	37.1522	362
37.1727	404	37.1727	390	37.1727	388
37.1932	439	37.1932	379	37.1932	371
37.2136	432	37.2136	362	37.2136	368
37.2341	400	37.2341	370	37.2341	385
37.2546	422	37.2546	367	37.2546	326
37.2751	444	37.2751	383	37.2751	380
37.2955	416	37.2955	368	37.2955	365
37.316	394	37.316	397	37.316	385
37.3365	407	37.3365	369	37.3365	391
37.357	409	37.357	380	37.357	352
37.3774	420	37.3774	380	37.3774	356
37.3979	419	37.3979	389	37.3979	370
37.4184	436	37.4184	377	37.4184	393
37.4389	422	37.4389	366	37.4389	346
37.4593	391	37.4593	380	37.4593	384
37.4798	391	37.4798	340	37.4798	383
37.5003	440	37.5003	383	37.5003	359
37.5208	403	37.5208	375	37.5208	374
37.5412	373	37.5412	364	37.5412	390
37.5617	387	37.5617	354	37.5617	372
37.5822	422	37.5822	359	37.5822	379
37.6027	383	37.6027	350	37.6027	360
37.6231	406	37.6231	387	37.6231	399
37.6436	412	37.6436	361	37.6436	368
37.6641	409	37.6641	399	37.6641	381
37.6846	426	37.6846	340	37.6846	387
37.705	398	37.705	396	37.705	422
37.7255	421	37.7255	367	37.7255	395
37.746	385	37.746	434	37.746	379
37.7665	366	37.7665	363	37.7665	397
37.7869	353	37.7869	352	37.7869	378
37.8074	407	37.8074	388	37.8074	387
37.8279	384	37.8279	380	37.8279	354
37.8484	394	37.8484	357	37.8484	425
37.8688	392	37.8688	370	37.8688	414
37.8893	431	37.8893	395	37.8893	378
37.9098	413	37.9098	384	37.9098	357
37.9303	395	37.9303	353	37.9303	396
37.9507	377	37.9507	392	37.9507	397
37.9712	397	37.9712	390	37.9712	383
37.9917	401	37.9917	398	37.9917	372
38.0122	392	38.0122	421	38.0122	363
38.0326	392	38.0326	391	38.0326	396
38.0531	378	38.0531	358	38.0531	372
38.0736	392	38.0736	346	38.0736	424
38.0941	405	38.0941	378	38.0941	415
38.1145	412	38.1145	389	38.1145	393
38.135	394	38.135	405	38.135	391
38.1555	391	38.1555	358	38.1555	402
38.176	401	38.176	353	38.176	395
38.1964	359	38.1964	389	38.1964	390
38.2169	385	38.2169	352	38.2169	372
38.2374	413	38.2374	376	38.2374	430
38.2579	371	38.2579	355	38.2579	352
38.2783	392	38.2783	383	38.2783	376
38.2988	437	38.2988	370	38.2988	399
38.3193	428	38.3193	373	38.3193	381
38.3398	393	38.3398	395	38.3398	346
38.3602	412	38.3602	375	38.3602	414
38.3807	399	38.3807	354	38.3807	325
38.4012	365	38.4012	409	38.4012	378
38.4217	386	38.4217	372	38.4217	340
38.4421	380	38.4421	390	38.4421	396
38.4626	423	38.4626	375	38.4626	361
38.4831	424	38.4831	372	38.4831	384
38.5036	371	38.5036	353	38.5036	405
38.524	415	38.524	392	38.524	353
38.5445	436	38.5445	362	38.5445	376
38.565	361	38.565	366	38.565	348
38.5855	396	38.5855	379	38.5855	366
38.6059	381	38.6059	392	38.6059	370
38.6264	433	38.6264	374	38.6264	377
38.6469	398	38.6469	356	38.6469	356
38.6674	396	38.6674	410	38.6674	371
38.6878	382	38.6878	358	38.6878	322
38.7083	410	38.7083	383	38.7083	393
38.7288	357	38.7288	380	38.7288	388
38.7493	364	38.7493	352	38.7493	390
38.7697	425	38.7697	366	38.7697	404
38.7902	410	38.7902	374	38.7902	388
38.8107	411	38.8107	346	38.8107	403
38.8312	376	38.8312	390	38.8312	369
38.8516	415	38.8516	407	38.8516	400
38.8721	382	38.8721	373	38.8721	394
38.8926	383	38.8926	399	38.8926	379
38.9131	436	38.9131	371	38.9131	408
38.9335	414	38.9335	361	38.9335	406
38.954	359	38.954	352	38.954	366
38.9745	409	38.9745	369	38.9745	368
38.995	434	38.995	372	38.995	376
39.0154	392	39.0154	394	39.0154	355
39.0359	358	39.0359	362	39.0359	398
39.0564	421	39.0564	386	39.0564	356
39.0769	386	39.0769	379	39.0769	374
39.0973	390	39.0973	379	39.0973	351
39.1178	385	39.1178	397	39.1178	341
39.1383	389	39.1383	387	39.1383	383
39.1588	384	39.1588	390	39.1588	408
39.1792	381	39.1792	385	39.1792	384
39.1997	383	39.1997	392	39.1997	376
39.2202	400	39.2202	354	39.2202	394
39.2407	394	39.2407	368	39.2407	371
39.2611	383	39.2611	386	39.2611	344
39.2816	380	39.2816	379	39.2816	411
39.3021	403	39.3021	383	39.3021	387
39.3226	374	39.3226	395	39.3226	433
39.343	390	39.343	398	39.343	406
39.3635	386	39.3635	360	39.3635	347
39.384	375	39.384	364	39.384	367
39.4045	409	39.4045	412	39.4045	412
39.4249	401	39.4249	389	39.4249	386
39.4454	432	39.4454	382	39.4454	411
39.4659	369	39.4659	413	39.4659	357
39.4864	363	39.4864	414	39.4864	416
39.5068	401	39.5068	369	39.5068	392
39.5273	414	39.5273	387	39.5273	427
39.5478	414	39.5478	374	39.5478	381
39.5683	396	39.5683	407	39.5683	388
39.5887	392	39.5887	359	39.5887	372
39.6092	406	39.6092	397	39.6092	426
39.6297	401	39.6297	396	39.6297	353
39.6502	424	39.6502	398	39.6502	384
39.6706	385	39.6706	407	39.6706	372
39.6911	411	39.6911	386	39.6911	351
39.7116	418	39.7116	368	39.7116	383
39.7321	378	39.7321	387	39.7321	389
39.7525	376	39.7525	424	39.7525	400
39.773	368	39.773	367	39.773	370
39.7935	412	39.7935	396	39.7935	404
39.814	397	39.814	411	39.814	412
39.8344	401	39.8344	391	39.8344	399
39.8549	384	39.8549	398	39.8549	440
39.8754	381	39.8754	386	39.8754	394
39.8959	412	39.8959	396	39.8959	368
39.9163	396	39.9163	368	39.9163	366
39.9368	368	39.9368	340	39.9368	389
39.9573	429	39.9573	396	39.9573	392
39.9778	432	39.9778	380	39.9778	331
39.9982	392	39.9982	381	39.9982	394
40.0187	414	40.0187	382	40.0187	383
40.0392	379	40.0392	385	40.0392	435
40.0597	411	40.0597	378	40.0597	409
40.0801	418	40.0801	398	40.0801	373
40.1006	403	40.1006	420	40.1006	373
40.1211	426	40.1211	422	40.1211	380
40.1416	417	40.1416	403	40.1416	399
40.162	397	40.162	386	40.162	422
40.1825	390	40.1825	436	40.1825	371
40.203	414	40.203	367	40.203	423
40.2235	402	40.2235	435	40.2235	383
40.2439	394	40.2439	426	40.2439	403
40.2644	411	40.2644	395	40.2644	371
40.2849	395	40.2849	359	40.2849	401
40.3054	438	40.3054	383	40.3054	424
40.3258	401	40.3258	413	40.3258	392
40.3463	427	40.3463	420	40.3463	384
40.3668	389	40.3668	386	40.3668	430
40.3873	413	40.3873	395	40.3873	370
40.4077	361	40.4077	383	40.4077	420
40.4282	428	40.4282	406	40.4282	434
40.4487	402	40.4487	442	40.4487	401
40.4692	391	40.4692	405	40.4692	381
40.4896	375	40.4896	449	40.4896	421
40.5101	401	40.5101	374	40.5101	445
40.5306	411	40.5306	384	40.5306	388
40.5511	417	40.5511	409	40.5511	415
40.5715	414	40.5715	439	40.5715	401
40.592	381	40.592	421	40.592	418
40.6125	425	40.6125	410	40.6125	403
40.633	415	40.633	443	40.633	398
40.6534	388	40.6534	420	40.6534	404
40.6739	432	40.6739	408	40.6739	380
40.6944	426	40.6944	421	40.6944	421
40.7149	392	40.7149	451	40.7149	389
40.7353	410	40.7353	471	40.7353	396
40.7558	405	40.7558	437	40.7558	430
40.7763	378	40.7763	421	40.7763	431
40.7968	377	40.7968	416	40.7968	420
40.8172	404	40.8172	412	40.8172	446
40.8377	393	40.8377	404	40.8377	389
40.8582	398	40.8582	372	40.8582	410
40.8787	414	40.8787	422	40.8787	431
40.8991	422	40.8991	414	40.8991	419
40.9196	377	40.9196	409	40.9196	420
40.9401	361	40.9401	402	40.9401	458
40.9606	386	40.9606	418	40.9606	403
40.981	397	40.981	414	40.981	424
41.0015	411	41.0015	423	41.0015	415
41.022	407	41.022	439	41.022	357
41.0425	389	41.0425	409	41.0425	438
41.0629	425	41.0629	422	41.0629	403
41.0834	401	41.0834	404	41.0834	397
41.1039	400	41.1039	418	41.1039	394
41.1244	399	41.1244	424	41.1244	419
41.1448	414	41.1448	419	41.1448	399
41.1653	384	41.1653	419	41.1653	458
41.1858	413	41.1858	467	41.1858	429
41.2063	421	41.2063	355	41.2063	407
41.2267	410	41.2267	422	41.2267	439
41.2472	444	41.2472	427	41.2472	448
41.2677	380	41.2677	435	41.2677	419
41.2882	391	41.2882	443	41.2882	462
41.3086	446	41.3086	402	41.3086	408
41.3291	414	41.3291	434	41.3291	425
41.3496	392	41.3496	424	41.3496	395
41.3701	417	41.3701	427	41.3701	489
41.3905	439	41.3905	452	41.3905	416
41.411	411	41.411	450	41.411	436
41.4315	418	41.4315	446	41.4315	451
41.452	438	41.452	373	41.452	418
41.4724	423	41.4724	420	41.4724	451
41.4929	388	41.4929	430	41.4929	423
41.5134	380	41.5134	436	41.5134	422
41.5339	427	41.5339	432	41.5339	457
41.5543	392	41.5543	378	41.5543	435
41.5748	407	41.5748	421	41.5748	441
41.5953	440	41.5953	425	41.5953	425
41.6158	403	41.6158	431	41.6158	425
41.6362	440	41.6362	497	41.6362	483
41.6567	436	41.6567	416	41.6567	445
41.6772	400	41.6772	484	41.6772	453
41.6977	451	41.6977	441	41.6977	463
41.7181	423	41.7181	418	41.7181	447
41.7386	417	41.7386	420	41.7386	466
41.7591	439	41.7591	471	41.7591	491
41.7796	389	41.7796	438	41.7796	444
41.8	424	41.8	443	41.8	462
41.8205	419	41.8205	459	41.8205	450
41.841	429	41.841	482	41.841	447
41.8615	403	41.8615	443	41.8615	453
41.8819	415	41.8819	445	41.8819	432
41.9024	425	41.9024	487	41.9024	466
41.9229	444	41.9229	449	41.9229	459
41.9434	424	41.9434	486	41.9434	466
41.9638	358	41.9638	457	41.9638	446
41.9843	440	41.9843	481	41.9843	474
42.0048	388	42.0048	455	42.0048	470
42.0253	479	42.0253	477	42.0253	462
42.0457	414	42.0457	459	42.0457	432
42.0662	437	42.0662	470	42.0662	491
42.0867	449	42.0867	466	42.0867	474
42.1072	403	42.1072	429	42.1072	497
42.1276	437	42.1276	491	42.1276	497
42.1481	431	42.1481	465	42.1481	480
42.1686	420	42.1686	477	42.1686	473
42.1891	423	42.1891	476	42.1891	459
42.2095	446	42.2095	443	42.2095	470
42.23	452	42.23	462	42.23	463
42.2505	433	42.2505	466	42.2505	471
42.271	452	42.271	446	42.271	490
42.2914	458	42.2914	484	42.2914	501
42.3119	440	42.3119	474	42.3119	490
42.3324	426	42.3324	439	42.3324	480
42.3528	442	42.3528	440	42.3528	519
42.3733	422	42.3733	469	42.3733	490
42.3938	437	42.3938	470	42.3938	468
42.4143	462	42.4143	478	42.4143	501
42.4348	463	42.4348	491	42.4348	512
42.4552	427	42.4552	485	42.4552	554
42.4757	417	42.4757	476	42.4757	481
42.4962	481	42.4962	464	42.4962	483
42.5166	468	42.5166	508	42.5166	488
42.5371	476	42.5371	494	42.5371	472
42.5576	451	42.5576	501	42.5576	503
42.5781	404	42.5781	490	42.5781	506
42.5986	456	42.5986	500	42.5986	513
42.619	470	42.619	494	42.619	524
42.6395	453	42.6395	499	42.6395	551
42.66	440	42.66	510	42.66	489
42.6805	450	42.6805	458	42.6805	523
42.7009	477	42.7009	523	42.7009	511
42.7214	463	42.7214	509	42.7214	484
42.7419	444	42.7419	482	42.7419	493
42.7624	424	42.7624	499	42.7624	533
42.7828	428	42.7828	479	42.7828	482
42.8033	434	42.8033	483	42.8033	519
42.8238	448	42.8238	516	42.8238	507
42.8443	455	42.8443	521	42.8443	509
42.8647	451	42.8647	513	42.8647	533
42.8852	504	42.8852	536	42.8852	494
42.9057	442	42.9057	524	42.9057	537
42.9261	505	42.9261	500	42.9261	531
42.9466	466	42.9466	513	42.9466	518
42.9671	479	42.9671	549	42.9671	504
42.9876	464	42.9876	492	42.9876	507
43.0081	513	43.0081	510	43.0081	505
43.0285	420	43.0285	548	43.0285	570
43.049	477	43.049	498	43.049	541
43.0695	451	43.0695	538	43.0695	543
43.09	472	43.09	518	43.09	532
43.1104	456	43.1104	536	43.1104	497
43.1309	486	43.1309	552	43.1309	485
43.1514	459	43.1514	515	43.1514	567
43.1719	516	43.1719	554	43.1719	535
43.1923	487	43.1923	547	43.1923	512
43.2128	503	43.2128	523	43.2128	548
43.2333	466	43.2333	520	43.2333	514
43.2537	454	43.2537	541	43.2537	566
43.2742	401	43.2742	487	43.2742	516
43.2947	492	43.2947	520	43.2947	499
43.3152	495	43.3152	528	43.3152	573
43.3357	454	43.3357	542	43.3357	559
43.3561	441	43.3561	511	43.3561	542
43.3766	496	43.3766	538	43.3766	557
43.3971	447	43.3971	551	43.3971	554
43.4175	452	43.4175	518	43.4175	574
43.438	445	43.438	520	43.438	557
43.4585	466	43.4585	560	43.4585	547
43.479	491	43.479	538	43.479	557
43.4995	447	43.4995	526	43.4995	559
43.5199	448	43.5199	492	43.5199	546
43.5404	469	43.5404	605	43.5404	534
43.5609	471	43.5609	549	43.5609	536
43.5814	493	43.5814	549	43.5814	546
43.6018	461	43.6018	537	43.6018	572
43.6223	452	43.6223	499	43.6223	569
43.6428	451	43.6428	543	43.6428	563
43.6632	454	43.6632	530	43.6632	519
43.6837	495	43.6837	594	43.6837	578
43.7042	477	43.7042	538	43.7042	558
43.7247	456	43.7247	563	43.7247	545
43.7452	466	43.7452	542	43.7452	552
43.7656	450	43.7656	610	43.7656	549
43.7861	467	43.7861	521	43.7861	521
43.8066	455	43.8066	548	43.8066	579
43.827	457	43.827	557	43.827	489
43.8475	442	43.8475	540	43.8475	508
43.868	458	43.868	595	43.868	527
43.8885	454	43.8885	535	43.8885	569
[truncated: 1,275 more rows]

## Sheet: Fig. 1f
X	Y	Y	Y	Y	Y	Y	Y	Y	Y
889.4	8871.65	8895.83	8871.65	8871.65	8875.72	8871.83	8871.65	8877.62	8885.62
889.3	8801.16	8897.5	8871.65	8871.65	8875.74	8871.83	8871.65	8877.7	8887.18
889.2	8947.09	8899.66	8872	8872	8876.11	8872.18	8872	8878.13	8889.23
889.1	8903.8	8901.27	8871.63	8871.63	8875.77	8871.81	8871.63	8877.84	8890.73
889	8927.3	8903.27	8871.47	8871.47	8875.64	8871.65	8871.47	8877.77	8892.61
888.9	8870.41	8905.35	8871.19	8871.19	8875.39	8871.38	8871.19	8877.58	8894.57
888.8	8840.73	8907.91	8871.2	8871.2	8875.42	8871.38	8871.2	8877.68	8897.02
888.7	8960.69	8910.83	8871.35	8871.35	8875.6	8871.53	8871.35	8877.92	8899.82
888.6	9048.49	8913.41	8870.91	8870.91	8875.18	8871.1	8870.91	8877.58	8902.27
888.5	9123.93	8915.8	8870.03	8870.03	8874.33	8870.22	8870.03	8876.8	8904.54
888.4	8992.84	8918.08	8868.78	8868.78	8873.11	8868.97	8868.78	8875.65	8906.69
888.3	8963.16	8921.29	8868.17	8868.17	8872.53	8868.36	8868.17	8875.14	8909.77
888.2	8928.54	8924.94	8867.7	8867.7	8872.09	8867.9	8867.7	8874.77	8913.29
888.1	8926.06	8929.09	8867.4	8867.4	8871.82	8867.6	8867.4	8874.58	8917.3
888	8880.31	8933.58	8867.11	8867.11	8871.56	8867.31	8867.11	8874.4	8921.66
887.9	9007.68	8938.67	8867.05	8867.05	8871.52	8867.25	8867.05	8874.44	8926.6
887.8	8994.08	8943.5	8866.35	8866.35	8870.85	8866.56	8866.35	8873.86	8931.29
887.7	8976.77	8948.8	8865.73	8865.73	8870.25	8865.93	8865.73	8873.35	8936.44
887.6	8945.85	8954.6	8865.18	8865.18	8869.74	8865.38	8865.18	8872.92	8942.1
887.5	8933.48	8960.99	8864.78	8864.78	8869.37	8864.99	8864.78	8872.64	8948.33
887.4	8987.9	8967.9	8864.44	8864.44	8869.06	8864.65	8864.44	8872.42	8955.09
887.3	8985.42	8975.02	8863.83	8863.83	8868.49	8864.04	8863.83	8871.94	8962.06
887.2	9059.62	8982.65	8863.24	8863.24	8867.92	8863.45	8863.24	8871.47	8969.53
887.1	8997.79	8990.44	8862.27	8862.27	8866.98	8862.48	8862.27	8870.64	8977.15
887	8971.82	8999.07	8861.6	8861.6	8866.34	8861.82	8861.6	8870.11	8985.61
886.9	9064.57	9008.38	8861.06	8861.06	8865.83	8861.27	8861.06	8869.7	8994.75
886.8	9065.81	9017.81	8860.05	8860.05	8864.86	8860.27	8860.05	8868.84	9004
886.7	9063.33	9027.82	8859.04	8859.04	8863.88	8859.26	8859.04	8867.97	9013.83
886.6	9110.33	9038.45	8858.03	8858.03	8862.91	8858.25	8858.03	8867.11	9024.28
886.5	9096.72	9049.47	8856.79	8856.79	8861.7	8857.01	8856.79	8866.03	9035.11
886.4	8992.84	9061.19	8855.61	8855.61	8860.55	8855.83	8855.61	8865	9046.64
886.3	9074.46	9074.07	8854.93	8854.93	8859.9	8855.16	8854.93	8864.49	9059.32
886.2	9125.17	9087.2	8853.85	8853.85	8858.86	8854.08	8853.85	8863.57	9072.25
886.1	9117.75	9100.76	8852.51	8852.51	8857.56	8852.75	8852.51	8862.4	9085.61
886	9196.89	9115.02	8851.21	8851.21	8856.28	8851.44	8851.21	8861.27	9099.65
885.9	9115.27	9129.57	8849.5	8849.5	8854.61	8849.74	8849.5	8859.74	9113.99
885.8	9034.89	9145.19	8848.2	8848.2	8853.34	8848.43	8848.2	8858.62	9129.39
885.7	9158.56	9161.89	8847.28	8847.28	8852.46	8847.51	8847.28	8857.89	9145.86
885.6	9044.78	9178.66	8845.74	8845.74	8850.96	8845.98	8845.74	8856.55	9162.4
885.5	9159.79	9196.65	8844.76	8844.76	8850.01	8845	8844.76	8855.76	9180.15
885.4	9173.4	9214.74	8843.21	8843.21	8848.5	8843.45	8843.21	8854.42	9198
885.3	9251.31	9233.4	8841.58	8841.58	8846.91	8841.83	8841.58	8853	9216.41
885.2	9247.6	9252.31	8839.56	8839.56	8844.93	8839.81	8839.56	8851.2	9235.07
885.1	9310.67	9271.86	8837.55	8837.55	8842.96	8837.8	8837.55	8849.41	9254.35
885	9219.15	9291.68	8835.22	8835.22	8840.66	8835.48	8835.22	8847.3	9273.9
884.9	9381.16	9312.52	8833.33	8833.33	8838.81	8833.59	8833.33	8845.65	9294.46
884.8	9420.73	9333.08	8830.63	8830.63	8836.15	8830.89	8830.63	8843.19	9314.75
884.7	9486.27	9353.95	8827.72	8827.72	8833.28	8827.98	8827.72	8840.53	9335.32
884.6	9382.39	9374.97	8824.48	8824.48	8830.08	8824.74	8824.48	8837.54	9356.04
884.5	9394.76	9396.9	8821.73	8821.73	8827.37	8822	8821.73	8835.06	9377.67
884.4	9367.55	9419.17	8818.91	8818.91	8824.59	8819.17	8818.91	8832.5	9399.62
884.3	9347.77	9441.89	8816.2	8816.2	8821.93	8816.47	8816.2	8830.08	9422.02
884.2	9315.61	9465	8813.58	8813.58	8819.35	8813.86	8813.58	8827.75	9444.79
884.1	9349	9488.5	8811.11	8811.11	8816.92	8811.39	8811.11	8825.57	9467.95
884	9574.08	9512	8808.46	8808.46	8814.31	8808.74	8808.46	8823.23	9491.1
883.9	9616.12	9534.52	8804.69	8804.69	8810.58	8804.97	8804.69	8819.78	9513.26
883.8	9539.45	9556.87	8800.69	8800.69	8806.63	8800.97	8800.69	8816.1	9535.24
883.7	9562.95	9579.58	8797.05	8797.05	8803.03	8797.34	8797.05	8812.8	9557.56
883.6	9658.17	9602.11	8793.28	8793.28	8799.31	8793.57	8793.28	8809.38	9579.69
883.5	9685.38	9624	8789.02	8789.02	8795.09	8789.31	8789.02	8805.48	9601.17
883.4	9623.54	9645.54	8784.6	8784.6	8790.72	8784.89	8784.6	8801.43	9622.3
883.3	9677.96	9667.08	8780.47	8780.47	8786.63	8780.76	8780.47	8797.68	9643.4
883.2	9575.31	9687.98	8776.05	8776.05	8782.26	8776.34	8776.05	8793.66	9663.86
883.1	9745.97	9708.97	8772.11	8772.11	8778.37	8772.41	8772.11	8790.13	9684.38
883	9590.15	9728.57	8767.31	8767.31	8773.62	8767.61	8767.31	8785.76	9703.51
882.9	9762.05	9748.37	8763.25	8763.25	8769.61	8763.56	8763.25	8782.15	9722.82
882.8	9791.73	9766.65	8758.33	8758.33	8764.74	8758.65	8758.33	8777.68	9740.58
882.7	9776.89	9784.03	8753.24	8753.24	8759.7	8753.56	8753.24	8773.06	9757.45
882.6	9815.23	9800.7	8748.2	8748.2	8754.71	8748.52	8748.2	8768.51	9773.57
882.5	9802.86	9816.28	8742.94	8742.94	8749.5	8743.26	8742.94	8763.76	9788.58
882.4	9785.55	9830.98	8737.72	8737.72	8744.33	8738.04	8737.72	8759.07	9802.7
882.3	9854.8	9844.73	8732.56	8732.56	8739.22	8732.88	8732.56	8754.45	9815.85
882.2	9877.06	9857.07	8727.03	8727.03	8733.74	8727.36	8727.03	8749.49	9827.56
882.1	9728.66	9868.17	8721.36	8721.36	8728.13	8721.7	8721.36	8744.42	9838.01
882	9927.76	9878.78	8716.4	8716.4	8723.22	8716.74	8716.4	8740.07	9847.95
881.9	9762.05	9887.18	8710.43	8710.43	8717.31	8710.77	8710.43	8734.75	9855.65
881.8	9822.65	9895.09	8705.25	8705.25	8712.18	8705.59	8705.25	8730.23	9862.83
881.7	10091	9901.36	8699.74	8699.74	8706.73	8700.09	8699.74	8725.43	9868.35
881.6	9852.33	9904.94	8692.89	8692.89	8699.93	8693.24	8692.89	8719.3	9871.13
881.5	9933.95	9908.26	8687.18	8687.18	8694.28	8687.53	8687.18	8714.35	9873.64
881.4	9838.72	9909.75	8681.03	8681.03	8688.19	8681.39	8681.03	8709.01	9874.26
881.3	9854.8	9910.24	8675.33	8675.33	8682.55	8675.69	8675.33	8704.14	9873.84
881.2	9802.86	9909.16	8669.52	8669.52	8676.8	8669.89	8669.52	8699.22	9871.82
881.1	9885.72	9906.85	8663.94	8663.94	8671.27	8664.31	8663.94	8694.56	9868.52
881	9890.66	9902.64	8657.92	8657.92	8665.32	8658.29	8657.92	8689.53	9863.26
880.9	9698.98	9896.92	8651.84	8651.84	8659.3	8652.22	8651.84	8684.5	9856.42
880.8	9988.36	9890.66	8646.68	8646.68	8654.21	8647.07	8646.68	8680.45	9848.99
880.7	9854.8	9881.51	8640.07	8640.07	8647.66	8640.46	8640.07	8675.03	9838.58
880.6	9807.81	9871.58	8634.09	8634.09	8641.74	8634.48	8634.09	8670.32	9827.31
880.5	9914.16	9860.48	8628.31	8628.31	8636.02	8628.7	8628.31	8665.91	9814.76
880.4	9919.11	9847.49	8621.97	8621.97	8629.75	8622.37	8621.97	8661.07	9800.21
880.3	9700.22	9833.15	8615.58	8615.58	8623.43	8615.98	8615.58	8656.3	9784.18
880.2	9903.03	9818.64	8610.24	8610.24	8618.15	8610.64	8610.24	8652.73	9767.82
880.1	9619.83	9801.93	8603.86	8603.86	8611.85	8604.28	8603.86	8648.32	9749.08
880	9713.82	9785.5	8598.86	8598.86	8606.91	8599.28	8598.86	8645.48	9730.42
879.9	9884.48	9767.57	8593.37	8593.37	8601.49	8593.79	8593.37	8642.39	9710
879.8	9804.1	9747.87	8587	8587	8595.2	8587.43	8587	8638.72	9687.54
879.7	9859.75	9727.73	8581.01	8581.01	8589.28	8581.44	8581.01	8635.74	9664.3
879.6	9860.98	9706.58	8574.71	8574.71	8583.05	8575.14	8574.71	8632.84	9639.67
879.5	9800.39	9684.84	8568.37	8568.37	8576.78	8568.81	8568.37	8630.35	9614.01
879.4	9677.96	9662.93	8562.3	8562.3	8570.79	8562.75	8562.3	8628.65	9587.65
879.3	9705.16	9641.33	8556.81	8556.81	8565.37	8557.25	8556.81	8628.1	9561.01
879.2	9659.41	9619.43	8551.15	8551.15	8559.79	8551.6	8551.15	8628.08	9533.4
879.1	9596.34	9597.78	8545.69	8545.69	8554.41	8546.15	8545.69	8629.05	9505.24
879	9681.67	9576.66	8540.51	8540.51	8549.31	8540.98	8540.51	8631.19	9476.71
878.9	9701.45	9555.52	8534.89	8534.89	8543.77	8535.36	8534.89	8633.91	9447.14
878.8	9741.03	9534.9	8529.14	8529.14	8538.1	8529.62	8529.15	8637.64	9416.95
878.7	9586.44	9514.92	8523.17	8523.17	8532.21	8523.65	8523.18	8642.45	9386.11
878.6	9561.71	9496.75	8517.93	8517.93	8527.06	8518.42	8517.94	8649.44	9355.61
878.5	9476.38	9480.01	8512.79	8512.79	8522	8513.28	8512.8	8658.14	9324.95
878.4	9508.53	9465.23	8508.04	8508.04	8517.34	8508.54	8508.06	8669.02	9294.44
878.3	9550.58	9452.09	8503.11	8503.11	8512.49	8503.62	8503.13	8681.67	9263.62
878.2	9412.07	9440.8	8497.95	8497.95	8507.42	8498.46	8497.98	8696.24	9232.5
878.1	9276.04	9432.48	8493.45	8493.45	8503.01	8493.97	8493.49	8713.8	9202
878	9407.13	9427.38	8489.59	8489.59	8499.24	8490.12	8489.64	8734.51	9172.23
877.9	9567.89	9424.42	8485.07	8485.07	8494.81	8485.6	8485.13	8757.25	9141.9
877.8	9382.39	9423.69	8479.74	8479.74	8489.57	8480.27	8479.81	8782.03	9110.94
877.7	9379.92	9427.09	8475.29	8475.29	8485.22	8475.83	8475.39	8810.69	9081.11
877.6	9503.59	9433.93	8470.83	8470.83	8480.86	8471.39	8470.96	8842.52	9051.53
877.5	9413.31	9443.73	8465.74	8465.74	8475.87	8466.3	8465.9	8876.94	9021.68
877.4	9486.27	9457.68	8461.07	8461.07	8471.3	8461.64	8461.27	8915.14	8992.62
877.3	9445.46	9475.07	8456.02	8456.02	8466.35	8456.6	8456.27	8956.32	8963.62
877.2	9461.54	9496.51	8451.15	8451.15	8461.58	8451.73	8451.46	9001.07	8935.26
877.1	9470.2	9521.74	8446.17	8446.17	8456.7	8446.76	8446.56	9049.11	8907.29
877	9506.06	9550.71	8441.12	8441.12	8451.76	8441.72	8441.6	9100.32	8879.8
876.9	9571.6	9583.22	8435.88	8435.88	8446.62	8436.49	8436.47	9154.49	8852.66
876.8	9559.24	9618.93	8430.28	8430.28	8441.13	8430.9	8431.01	9211.23	8825.78
876.7	9707.64	9657.99	8424.72	8424.72	8435.68	8425.34	8425.61	9270.69	8799.55
876.6	9708.87	9699.37	8418.4	8418.4	8429.47	8419.03	8419.48	9331.8	8773.18
876.5	9764.52	9743.36	8412.04	8412.04	8423.23	8412.68	8413.36	9394.83	8747.43
876.4	9809.04	9789.34	8405.38	8405.38	8416.68	8406.03	8406.97	9459.15	8722.02
876.3	9710.11	9836.8	8398.46	8398.46	8409.88	8399.12	8400.39	9524.21	8697.04
876.2	9889.43	9885.92	8392	8392	8403.53	8392.67	8394.32	9590.2	8673.19
876.1	9811.52	9934.75	8384.62	8384.62	8396.27	8385.3	8387.4	9655.16	8649.09
876	9983.41	9983.8	8377.59	8377.59	8389.37	8378.28	8380.91	9719.57	8626.03
875.9	9888.19	10031.2	8369.68	8369.68	8381.58	8370.38	8373.63	9781.54	8602.76
875.8	9995.78	10077.3	8362.2	8362.2	8374.23	8362.91	8366.89	9841.5	8580.6
875.7	9905.5	10120.5	8354.15	8354.15	8366.3	8354.87	8359.69	9897.66	8558.54
875.6	10082.4	10160.7	8346.5	8346.5	8358.79	8347.24	8353.03	9950.16	8537.53
875.5	10213.4	10195.9	8337.95	8337.95	8350.37	8338.69	8345.62	9996.73	8516.27
875.4	10140.5	10225.3	8328.71	8328.71	8341.26	8329.47	8337.68	10036.8	8494.95
875.3	9993.31	10249.1	8319.79	8319.79	8332.48	8320.55	8330.23	10070.5	8474.57
875.2	10027.9	10267	8311.54	8311.54	8324.37	8312.32	8323.67	10097.3	8455.48
875.1	10165.2	10277.4	8303.08	8303.08	8316.05	8303.87	8317.12	10115.9	8436.77
875	10279	10279.1	8293.91	8293.91	8307.02	8294.71	8310.1	10125	8417.91
874.9	10403.9	10272.1	8284.13	8284.13	8297.39	8284.94	8302.74	10124.5	8399
874.8	10387.8	10255.9	8273.69	8273.69	8287.09	8274.51	8294.99	10114.1	8379.98
874.7	10306.2	10231.3	8263.27	8263.27	8276.83	8264.11	8287.58	10094.4	8361.49
874.6	10258	10198.9	8253.2	8253.2	8266.91	8254.06	8280.85	10066	8343.85
874.5	10286.4	10158.8	8243.33	8243.33	8257.19	8244.2	8274.65	10029.1	8326.88
874.4	10295	10111.1	8233.26	8233.26	8247.28	8234.15	8268.63	9983.93	8310.18
874.3	10157.8	10056.8	8223.1	8223.1	8237.29	8224	8262.9	9931.18	8293.82
874.2	10039.1	9997.2	8213.57	8213.57	8227.92	8214.49	8258.18	9872.38	8278.51
874.1	10087.3	9933.08	8204.58	8204.58	8219.09	8205.51	8254.42	9808.23	8264.13
874	9947.55	9864.52	8195.3	8195.3	8209.99	8196.25	8250.79	9738.85	8249.85
873.9	9804.1	9793.26	8186.67	8186.67	8201.53	8187.64	8248.23	9665.97	8236.57
873.8	9830.07	9720.23	8178.7	8178.7	8193.73	8179.69	8246.76	9590.56	8224.29
873.7	9668.06	9645.38	8170.56	8170.56	8185.78	8171.57	8245.54	9512.58	8212.16
873.6	9539.45	9570.37	8163.19	8163.19	8178.58	8164.22	8245.49	9433.72	8201.09
873.5	9587.68	9495.82	8156.4	8156.4	8171.99	8157.46	8246.44	9354.65	8190.91
873.4	9529.56	9421.46	8149.35	8149.35	8165.12	8150.43	8247.5	9275.1	8180.72
873.3	9477.62	9348.47	8142.55	8142.55	8158.52	8143.66	8249.16	9196.32	8171.03
873.2	9276.04	9277.31	8135.97	8135.97	8152.13	8137.11	8251.36	9118.81	8161.79
873.1	9221.63	9209.12	8130.36	8130.36	8146.72	8131.52	8254.82	9043.76	8153.74
873	9174.63	9143.67	8124.98	8124.98	8141.54	8126.18	8258.75	8970.99	8146.13
872.9	9000.26	9081.15	8119.81	8119.81	8136.58	8121.05	8263.08	8900.76	8138.91
872.8	9041.07	9022.5	8115.47	8115.47	8132.45	8116.75	8268.38	8834.09	8132.7
872.7	8971.82	8966.81	8110.91	8110.91	8128.1	8112.24	8273.53	8770.14	8126.44
872.6	8874.12	8914.73	8106.67	8106.67	8124.08	8108.05	8279.02	8709.61	8120.64
872.5	8817.24	8866.49	8102.89	8102.89	8120.52	8104.33	8284.9	8652.84	8115.45
872.4	8769.01	8821.86	8099.37	8099.37	8117.23	8100.88	8290.91	8599.67	8110.64
872.3	8687.39	8780.78	8096.07	8096.07	8114.16	8097.65	8296.93	8550.14	8106.17
872.2	8764.06	8743.32	8093.16	8093.16	8111.49	8094.82	8303.05	8504.38	8102.2
872.1	8785.08	8708.53	8089.85	8089.85	8108.42	8091.62	8308.42	8461.53	8097.94
872	8837.02	8676.57	8086.43	8086.43	8105.24	8088.3	8313.22	8421.85	8093.65
871.9	8736.85	8647.04	8082.73	8082.73	8101.8	8084.73	8317.23	8385.02	8089.17
871.8	8592.16	8620.53	8079.5	8079.5	8098.83	8081.65	8321.13	8351.69	8085.24
871.7	8550.12	8597	8076.98	8076.98	8096.56	8079.29	8325.07	8321.91	8082.09
871.6	8505.6	8575.72	8074.65	8074.65	8094.5	8077.14	8328.48	8295	8079.19
871.5	8668.84	8556.47	8072.52	8072.52	8092.65	8075.23	8331.31	8270.82	8076.55
871.4	8513.02	8538	8069.59	8069.59	8089.99	8072.54	8332.51	8248.15	8073.16
871.3	8437.58	8521.64	8067.4	8067.4	8088.09	8070.64	8333.58	8228.38	8070.56
871.2	8585.98	8506.79	8065.58	8065.58	8086.55	8069.14	8334.11	8210.93	8068.37
871.1	8529.09	8492.14	8063.01	8063.01	8084.28	8066.94	8332.97	8194.52	8065.48
871	8438.82	8478.52	8060.72	8060.72	8082.29	8065.06	8331.15	8180	8062.89
870.9	8479.63	8465.93	8058.85	8058.85	8080.73	8063.68	8328.81	8167.36	8060.77
870.8	8398.01	8453.58	8056.78	8056.78	8078.97	8062.15	8325.31	8155.8	8058.47
870.7	8384.4	8441.96	8055.1	8055.1	8077.61	8061.1	8321.28	8145.79	8056.58
870.6	8442.53	8430.61	8053.48	8053.48	8076.32	8060.19	8316.4	8136.84	8054.78
870.5	8543.93	8419.12	8051.56	8051.56	8074.74	8059.07	8310.35	8128.5	8052.7
870.4	8531.57	8407.21	8049.14	8049.14	8072.65	8057.56	8302.96	8120.44	8050.13
870.3	8416.56	8395.4	8046.76	8046.76	8070.63	8056.23	8294.84	8113.1	8047.63
870.2	8380.69	8384.17	8044.94	8044.94	8069.16	8055.58	8286.56	8106.92	8045.7
870.1	8279.29	8373.14	8043.28	8043.28	8067.87	8055.25	8277.78	8101.42	8043.94
870	8348.54	8362.65	8042.12	8042.12	8067.09	8055.58	8268.91	8096.85	8042.7
869.9	8316.39	8351.88	8040.61	8040.61	8065.96	8055.76	8259.17	8092.32	8041.11
869.8	8274.34	8341.39	8039.25	8039.25	8064.99	8056.29	8249.15	8088.27	8039.69
869.7	8470.97	8331.25	8038.09	8038.09	8064.23	8057.26	8238.95	8084.71	8038.47
869.6	8217.45	8320.37	8035.96	8035.96	8062.51	8057.5	8227.5	8080.41	8036.29
869.5	8299.07	8311.03	8035.06	8035.06	8062.04	8059.27	8217.08	8077.56	8035.35
869.4	8302.78	8301.65	8033.76	8033.76	8061.17	8060.94	8206.11	8074.48	8034.01
869.3	8287.94	8292.69	8032.44	8032.44	8060.28	8062.92	8195.06	8071.54	8032.65
869.2	8200.14	8284.33	8031.18	8031.18	8059.47	8065.34	8184.09	8068.79	8031.36
869.1	8221.16	8277	8030.35	8030.35	8059.1	8068.59	8173.62	8066.58	8030.51
869	8189.01	8270.25	8029.41	8029.41	8058.64	8072.17	8163.18	8064.36	8029.54
868.9	8190.25	8264.43	8028.62	8028.62	8058.34	8076.38	8153.07	8062.39	8028.74
868.8	8202.61	8259.44	8027.82	8027.82	8058.03	8081.09	8143.21	8060.48	8027.93
868.7	8150.67	8255.31	8026.96	8026.96	8057.68	8086.29	8133.57	8058.57	8027.05
868.6	8005.98	8252.43	8026.35	8026.35	8057.6	8092.35	8124.49	8056.98	8026.43
868.5	8140.78	8251.33	8026.45	8026.45	8058.23	8099.76	8116.49	8056.15	8026.52
868.4	8239.71	8250.69	8025.89	8025.89	8058.22	8107.2	8108.19	8054.7	8025.94
868.3	8278.05	8250.76	8024.84	8024.84	8057.73	8114.87	8099.81	8052.81	8024.88
868.2	8229.82	8251.88	8023.59	8023.59	8057.06	8123.14	8091.65	8050.77	8023.63
868.1	8278.05	8254.55	8022.57	8022.57	8056.64	8132.48	8084.14	8048.99	8022.61
868	8320.1	8258.32	8021.32	8021.32	8055.99	8142.44	8076.81	8047	8021.34
867.9	8227.35	8263.29	8019.84	8019.84	8055.14	8153.14	8069.69	8044.83	8019.87
867.8	8316.39	8270.14	8018.82	8018.82	8054.77	8165.25	8063.43	8043.14	8018.84
867.7	8320.1	8278.04	8017.35	8017.35	8053.96	8177.95	8057.15	8041.03	8017.37
867.6	8360.91	8287.42	8015.86	8015.86	8053.15	8191.7	8051.23	8038.92	8015.88
867.5	8331.23	8298.14	8014.16	8014.16	8052.15	8206.36	8045.49	8036.63	8014.18
867.4	8294.13	8310.58	8012.6	8012.6	8051.3	8222.33	8040.24	8034.5	8012.61
867.3	8425.21	8324.78	8011.21	8011.21	8050.65	8239.67	8035.52	8032.56	8011.22
867.2	8304.02	8339.93	8009.17	8009.17	8049.37	8257.6	8030.48	8029.99	8009.18
867.1	8358.43	8357.31	8007.72	8007.72	8048.7	8277.41	8026.33	8028.03	8007.73
867	8431.4	8376.04	8005.99	8005.99	8047.78	8298.24	8022.18	8025.81	8006
866.9	8306.49	8396.05	8003.9	8003.9	8046.51	8320.05	8017.94	8023.24	8003.9
866.8	8346.07	8418.28	8002.41	8002.41	8045.87	8343.8	8014.54	8021.3	8002.41
866.7	8562.48	8441.95	8000.71	8000.71	8045.06	8368.71	8011.16	8019.16	8000.72
866.6	8527.86	8466.17	7997.95	7997.95	8043.19	8393.94	8006.91	8015.97	7997.95
866.5	8487.05	8492.14	7995.34	7995.34	8041.51	8420.68	8003	8012.95	7995.34
866.4	8334.94	8519.88	7992.91	7992.91	8040.05	8448.99	7999.44	8010.13	7992.91
866.3	8422.74	8549.88	7991.23	7991.23	8039.36	8479.37	7996.77	8008.06	7991.23
866.2	8614.42	8580.94	7989.1	7989.1	8038.25	8510.64	7993.79	8005.56	7989.1
866.1	8631.74	8612.52	7986.02	7986.02	8036.23	8542.26	7989.98	8002.12	7986.02
866	8719.54	8645.37	7982.84	7982.84	8034.14	8575	7986.16	7998.59	7982.84
865.9	8714.59	8679.13	7979.21	7979.21	8031.63	8608.51	7981.99	7994.62	7979.21
865.8	8700.99	8714.12	7975.59	7975.59	8029.17	8643.13	7977.91	7990.67	7975.59
865.7	8683.68	8750.34	7972.01	7972.01	8026.8	8678.86	7973.94	7986.78	7972.01
865.6	8840.73	8787.73	7968.51	7968.51	8024.53	8715.65	7970.1	7982.97	7968.51
865.5	8917.41	8825.28	7964.21	7964.21	8021.52	8752.49	7965.53	7978.37	7964.21
865.4	8945.85	8863.33	7959.51	7959.51	8018.15	8789.74	7960.6	7973.39	7959.51
865.3	8844.44	8901.94	7954.65	7954.65	8014.66	8827.45	7955.54	7968.25	7954.65
865.2	8755.4	8941.64	7950.27	7950.27	8011.7	8866.16	7950.99	7963.6	7950.27
865.1	8944.61	8982.26	7946.3	7946.3	8009.2	8905.71	7946.89	7959.36	7946.3
865	9000.26	9022.25	7941.38	7941.38	8005.81	8944.54	7941.86	7954.19	7941.38
864.9	8953.27	9062.14	7936.17	7936.17	8002.17	8983.19	7936.55	7948.72	7936.17
864.8	9120.22	9102.24	7931.15	7931.15	7998.8	9021.97	7931.47	7943.47	7931.15
864.7	9026.23	9141.35	7925.3	7925.3	7994.63	9059.68	7925.55	7937.38	7925.3
864.6	9132.59	9180.61	7919.87	7919.87	7990.97	9097.46	7920.07	7931.73	7919.87
864.5	9068.28	9218.81	7913.9	7913.9	7986.83	9134.09	7914.06	7925.53	7913.9
864.4	9136.3	9256.66	7908.21	7908.21	7983.04	9170.28	7908.34	7919.63	7908.21
864.3	9238.94	9293.28	7902.16	7902.16	7978.96	9205.17	7902.26	7913.37	7902.16
864.2	9247.6	9328.34	7895.57	7895.57	7974.43	9238.4	7895.65	7906.58	7895.57
864.1	9316.85	9362.15	7888.91	7888.91	7969.9	9270.29	7888.97	7899.72	7888.91
864	9299.54	9394.18	7881.88	7881.88	7965.09	9300.31	7881.93	7892.49	7881.88
863.9	9417.02	9424.73	7874.89	7874.89	7960.41	9328.75	7874.93	7885.31	7874.89
863.8	9507.3	9452.93	7867.29	7867.29	7955.23	9354.73	7867.32	7877.53	7867.29
863.7	9450.41	9478.76	7859.21	7859.21	7949.65	9378.24	7859.24	7869.27	7859.21
863.6	9607.47	9502.82	7851.37	7851.37	7944.43	9399.85	7851.39	7861.26	7851.37
863.5	9408.36	9523.85	7842.72	7842.72	7938.51	9418.33	7842.74	7852.44	7842.72
863.4	9372.5	9543.53	7835.01	7835.01	7933.65	9435.32	7835.02	7844.56	7835.01
863.3	9595.1	9560.88	7827.43	7827.43	7929.06	9449.85	7827.44	7836.82	7827.43
863.2	9559.24	9574.54	7818.72	7818.72	7923.47	9460.56	7818.73	7827.96	7818.72
863.1	9558	9585.7	7810.15	7810.15	7918.16	9468.6	7810.15	7819.23	7810.15
863	9565.42	9594.08	7801.54	7801.54	7912.97	9473.71	7801.54	7810.47	7801.54
862.9	9700.22	9599.59	7792.85	7792.85	7907.88	9475.77	7792.85	7801.63	7792.85
862.8	9635.91	9601.55	7783.45	7783.45	7902.25	9474.1	7783.45	7792.09	7783.45
862.7	9739.79	9600.9	7774.32	7774.32	7897.1	9469.62	7774.32	7782.83	7774.32
862.6	9858.51	9596.83	7764.64	7764.64	7891.6	9461.49	7764.64	7773.01	7764.64
862.5	9609.94	9589.25	7754.32	7754.32	7885.7	9449.62	7754.32	7762.56	7754.32
862.4	9760.81	9580	7745.18	7745.18	7881.24	9435.83	7745.18	7753.29	7745.18
862.3	9712.58	9567.19	7735.25	7735.25	7876.28	9418.18	7735.25	7743.23	7735.25
862.2	9630.96	9551.85	7725.51	7725.51	7871.81	9397.69	7725.51	7733.36	7725.51
862.1	9635.91	9534.25	7716.12	7716.12	7868.06	9374.57	7716.12	7723.86	7716.12
862	9582.73	9514.1	7706.66	7706.66	7864.64	9348.5	7706.66	7714.28	7706.66
861.9	9543.16	9491.81	7697.42	7697.42	7861.88	9319.83	7697.42	7704.92	7697.42
861.8	9466.49	9467.49	7688.32	7688.32	7859.79	9288.63	7688.32	7695.72	7688.32
861.7	9357.66	9441.51	7679.56	7679.56	7858.61	9255.19	7679.56	7686.84	7679.56
861.6	9365.08	9414.25	7671.29	7671.29	7858.6	9219.77	7671.29	7678.47	7671.29
861.5	9376.21	9385.38	7662.95	7662.95	7859.27	9181.99	7662.95	7670.02	7662.95
861.4	9438.04	9355.15	7654.51	7654.51	7860.75	9141.94	7654.51	7661.47	7654.51
861.3	9263.67	9323.61	7645.72	7645.72	7862.89	9099.58	7645.72	7652.59	7645.72
861.2	9148.66	9292.25	7637.75	7637.75	7867.03	9056.2	7637.75	7644.52	7637.75
861.1	9101.67	9261.12	7630.3	7630.3	7873.07	9011.68	7630.3	7636.98	7630.3
861	8928.54	9230.3	7623.06	7623.06	7880.87	8965.9	7623.06	7629.63	7623.06
860.9	9165.98	9200.79	7616.62	7616.62	7891.3	8919.63	7616.62	7623.11	7616.62
860.8	9105.38	9171.06	7608.99	7608.99	7902.59	8871.07	7608.99	7615.38	7608.99
860.7	9194.42	9143.04	7601.62	7601.62	7916.52	8821.83	7601.62	7607.92	7601.62
860.6	9008.92	9116.48	7593.77	7593.77	7932.68	8771.35	7593.77	7599.99	7593.77
860.5	9179.58	9093.3	7586.8	7586.8	7952.76	8721.21	7586.8	7592.93	7586.8
860.4	9141.24	9072.3	7578.95	7578.95	7975.44	8669.77	7578.95	7585	7578.95
860.3	9140.01	9055.12	7571.25	7571.25	8002.13	8618.28	7571.25	7577.22	7571.25
860.2	8987.9	9042.19	7563.52	7563.52	8033.12	8566.7	7563.52	7569.41	7563.52
860.1	8918.64	9034.87	7556.51	7556.51	8069.65	8515.92	7556.51	7562.31	7556.51
860	8970.58	9033.41	7549.79	7549.79	8111.76	8465.71	7549.79	7555.53	7549.79
859.9	9127.64	9037.86	7542.79	7542.79	8159.41	8415.59	7542.79	7548.45	7542.79
859.8	9067.04	9048.32	7534.99	7534.99	8212.51	8365.21	7534.99	7540.57	7534.99
859.7	9052.2	9066.48	7527.44	7527.44	8272.66	8315.75	7527.44	7532.95	7527.44
859.6	9336.64	9092.72	7519.93	7519.93	8340.14	8267.07	7519.93	7525.36	7519.93
859.5	9439.28	9126.07	7510.97	7510.97	8413.83	8217.85	7510.97	7516.34	7510.97
859.4	9300.77	9167.94	7501.47	7501.47	8495.09	8169.02	7501.47	7506.77	7501.47
859.3	9315.61	9219.86	7492.61	7492.61	8585.33	8121.91	7492.61	7497.84	7492.61
859.2	9370.03	9281.42	7483.63	7483.63	8684.07	8075.81	7483.63	7488.79	7483.63
859.1	9376.21	9352.67	7474.33	7474.33	8791.33	8030.57	7474.33	7479.44	7474.33
859	9466.49	9433.83	7464.96	7464.96	8907.24	7986.52	7464.96	7470	7464.96
858.9	9591.39	9524.53	7455.1	7455.1	9031.41	7943.25	7455.1	7460.08	7455.1
858.8	9603.76	9624.25	7444.57	7444.57	9163.26	7900.65	7444.57	7449.49	7444.57
858.7	9753.39	9733.21	7433.94	7433.94	9302.99	7859.3	7433.94	7438.79	7433.94
858.6	9770.71	9850.22	7422.51	7422.51	9449.43	7818.5	7422.51	7427.31	7422.51
858.5	10141.7	9974.98	7410.94	7410.94	9602.23	7778.95	7410.94	7415.68	7410.94
858.4	10382.9	10104.9	7397.49	7397.49	9758.83	7738.87	7397.49	7402.17	7397.49
858.3	10389	10239.2	7382.78	7382.78	9918.41	7698.93	7382.78	7387.4	7382.78
858.2	10563.4	10377.6	7367.97	7367.97	10080.7	7660.23	7367.97	7372.54	7367.97
858.1	10542.4	10517.5	7352.22	7352.22	10243.3	7621.91	7352.22	7356.74	7352.22
858	10627.7	10657.7	7336.5	7336.51	10404.8	7584.95	7336.5	7340.97	7336.5
857.9	10766.2	10795.5	7320.29	7320.3	10562.6	7548.75	7320.29	7324.7	7320.29
857.8	10912.1	10927.7	7303.31	7303.32	10713.6	7513.04	7303.31	7307.67	7303.31
857.7	10906	11051.4	7285.53	7285.55	10854.9	7477.74	7285.53	7289.84	7285.53
857.6	11126.1	11164.4	7267.69	7267.73	10984.3	7443.53	7267.69	7271.95	7267.69
857.5	11108.8	11262.1	7248.68	7248.75	11097.3	7409.28	7248.68	7252.9	7248.68
857.4	11384.6	11342.6	7229.66	7229.78	11191.9	7376.09	7229.66	7233.83	7229.66
857.3	11296.8	11401	7209.19	7209.39	11263.5	7342.49	7209.19	7213.31	7209.19
857.2	11336.3	11436.7	7189.06	7189.37	11311.2	7310.19	7189.06	7193.13	7189.06
857.1	11352.4	11446.9	7168.62	7169.13	11332.5	7278.52	7168.62	7172.65	7168.62
857	11316.5	11430.2	7148.01	7148.82	11325.9	7247.56	7148.01	7151.99	7148.01
856.9	11321.5	11386.5	7127.47	7128.74	11291.3	7217.51	7127.47	7131.41	7127.47
856.8	11516.9	11316.1	7106.81	7108.77	11229	7188.11	7106.81	7110.7	7106.81
856.7	11289.3	11219.5	7085.08	7088.07	11139.3	7158.39	7085.08	7088.93	7085.08
856.6	11251	11100.8	7064.36	7068.86	11026.5	7130.36	7064.36	7068.18	7064.36
856.5	10814.5	10962.1	7043.74	7050.38	10892.3	7103.07	7043.74	7047.51	7043.74
856.4	10897.3	10808.4	7025.16	7034.85	10741.7	7078.43	7025.16	7028.89	7025.16
856.3	10819.4	10640.8	7006.08	7020	10575.4	7053.84	7006.08	7009.77	7006.08
856.2	10505.3	10463.7	6987.29	7006.99	10397.5	7030.06	6987.29	6990.95	6987.29
856.1	10376.7	10281.5	6969.96	6997.43	10212.1	7008.2	6969.96	6973.57	6969.96
856	10146.6	10097	6953.18	6990.93	10021.5	6987.34	6953.18	6956.75	6953.18
855.9	9880.77	9913.53	6937.44	6988.56	9828.4	6967.93	6937.44	6940.98	6937.44
855.8	9710.11	9734.56	6922.94	6991.13	9635.7	6950.12	6922.94	6926.44	6922.94
855.7	9546.87	9562.14	6909.21	6998.84	9444.84	6933.41	6909.21	6912.67	6909.21
855.6	9428.15	9398.53	6896.21	7012.31	9257.45	6917.76	6896.21	6899.64	6896.21
855.5	9194.42	9245.75	6883.74	7031.9	9075.03	6902.9	6883.74	6887.13	6883.74
855.4	9054.68	9105.91	6872.35	7058.68	8899.18	6889.39	6872.35	6875.71	6872.35
855.3	8796.21	8979.99	6861.6	7092.46	8730.66	6876.75	6861.6	6864.93	6861.6
855.2	8879.07	8869.34	6852.07	7133.9	8570.75	6865.53	6852.07	6855.36	6852.07
855.1	8791.27	8772.59	6842.08	7181.14	8418.31	6854.05	6842.08	6845.34	6842.08
855	8534.04	8690.49	6832.48	7234.34	8274.76	6843.12	6832.48	6835.71	6832.48
854.9	8524.15	8623.05	6824.1	7293.46	8141.02	6833.56	6824.1	6827.29	6824.1
854.8	8351.01	8567.87	6815.72	7355.83	8016.16	6824.15	6815.72	6818.88	6815.72
854.7	8327.52	8523.93	6808.16	7420.57	7900.88	6815.67	6808.16	6811.29	6808.16
854.6	8261.97	8488.28	6800.67	7484.91	7794.23	6807.38	6800.67	6803.77	6800.67
854.5	8165.51	8458.63	6793.47	7546.7	7696.32	6799.47	6793.47	6796.54	6793.47
854.4	8269.39	8432.35	6786.71	7603.77	7606.88	6792.09	6786.71	6789.75	6786.71
854.3	8370.8	8405.71	6779.41	7652.65	7524.62	6784.23	6779.41	6782.42	6779.41
854.2	8496.94	8376.02	6771.56	7691.17	7449.09	6775.91	6771.56	6774.55	6771.56
854.1	8312.68	8340.76	6763.06	7717.31	7379.64	6766.99	6763.06	6766.02	6763.06
854	8269.39	8299.51	6755.43	7731.06	7317.39	6758.99	6755.43	6758.36	6755.43
853.9	8190.25	8250.1	6747.97	7730.85	7261.09	6751.21	6747.97	6750.87	6747.97
853.8	8236	8191.93	6740.86	7716.51	7210.46	6743.82	6740.86	6743.74	6740.86
853.7	8035.66	8124.19	6733.5	7687.76	7164.38	6736.21	6733.5	6736.34	6733.5
853.6	8104.92	8048.49	6727.08	7646.71	7123.55	6729.58	6727.08	6729.9	6727.08
853.5	8129.65	7964.63	6720.29	7593.57	7086.25	6722.6	6720.29	6723.09	6720.29
853.4	7992.38	7874.21	6713.35	7530.41	7052.24	6715.49	6713.35	6716.12	6713.35
853.3	7972.59	7779.96	6707.05	7460.32	7021.95	6709.05	6707.05	6709.79	6707.05
853.2	7909.52	7683.3	6700.81	7385.1	6994.42	6702.69	6700.81	6703.53	6700.81
853.1	7767.31	7586.44	6694.86	7307.31	6969.53	6696.62	6694.86	6697.55	6694.86
853	7545.94	7491.89	6689.57	7229.73	6947.39	6691.24	6689.57	6692.24	6689.57
852.9	7453.19	7401.71	6685.35	7154.72	6928.12	6686.94	6685.35	6688	6685.35
852.8	7476.69	7316.89	6681.57	7083.48	6910.86	6683.08	6681.57	6684.19	6681.57
852.7	7308.5	7237.95	6677.65	7016.74	6894.83	6679.1	6677.65	6680.25	6677.65
852.6	7327.05	7166.6	6674.55	6956.41	6880.78	6675.93	6674.55	6677.12	6674.55
852.5	7200.91	7102.42	6671.33	6902.22	6867.65	6672.66	6671.33	6673.88	6671.33
852.4	7129.19	7046.15	6668.72	6855.05	6856.02	6670.01	6668.72	6671.25	6668.72
852.3	7015.41	6997.43	6666.45	6814.64	6845.5	6667.69	6666.45	6668.96	6666.45
852.2	7012.94	6956	6664.73	6780.85	6836.2	6665.94	6664.73	6667.22	6664.73
852.1	6949.87	6920.75	6663.02	6752.66	6827.48	6664.19	6663.02	6665.48	6663.02
852	6832.39	6891.36	6661.6	6729.8	6819.58	6662.74	6661.6	6664.05	6661.6
851.9	6800.23	6867.35	6660.76	6711.88	6812.71	6661.87	6660.76	6663.18	6660.76
851.8	6666.67	6847.62	6660.08	6697.83	6806.38	6661.15	6660.08	6662.48	6660.08
851.7	6738.4	6831.98	6660.04	6687.52	6801.07	6661.1	6660.04	6662.42	6660.04
851.6	6923.9	6818.81	6659.66	6679.36	6795.72	6660.69	6659.66	6662.02	6659.66
851.5	6728.51	6807.01	6658.36	6672.28	6789.74	6659.36	6658.36	6660.69	6658.36
851.4	6733.45	6797.97	6658.01	6667.7	6784.97	6659	6658.01	6660.33	6658.01
851.3	6639.47	6790.33	6657.64	6664.29	6780.41	6658.61	6657.64	6659.94	6657.64
851.2	6688.93	6784.25	6657.73	6662.22	6776.53	6658.68	6657.73	6660.01	6657.73
851.1	6525.69	6778.79	6657.57	6660.57	6772.6	6658.51	6657.57	6659.83	6657.57
851	6677.8	6774.78	6658.22	6660.19	6769.66	6659.14	6658.22	6660.47	6658.22
850.9	6718.61	6770.53	6658.13	6659.4	6766.14	6659.03	6658.13	6660.35	6658.13
850.8	6717.38	6766.47	6657.83	6658.64	6762.58	6658.71	6657.83	6660.03	6657.83
850.7	6881.85	6762.73	6657.54	6658.05	6759.16	6658.4	6657.54	6659.72	6657.54
850.6	6713.67	6758.41	6656.43	6656.74	6755.07	6657.28	6656.43	6658.6	6656.43
850.5	6696.35	6755.12	6656.15	6656.34	6751.94	6656.99	6656.15	6658.3	6656.15
850.4	6747.06	6752.08	6655.95	6656.07	6749.01	6656.78	6655.95	6658.08	6655.95
850.3	6713.67	6748.94	6655.5	6655.57	6745.94	6656.32	6655.5	6657.62	6655.5
850.2	6693.88	6746.09	6655.22	6655.26	6743.15	6656.02	6655.22	6657.31	6655.22
850.1	6832.39	6743.44	6655.03	6655.05	6740.55	6655.81	6655.03	6657.11	6655.03
850	6703.77	6740.22	6654.15	6654.16	6737.36	6654.93	6654.15	6656.22	6654.15
849.9	6601.13	6737.72	6653.91	6653.91	6734.9	6654.67	6653.91	6655.95	6653.91
849.8	6528.17	6735.81	6654.17	6654.17	6733.02	6654.92	6654.17	6656.2	6654.17
849.7	6724.8	6734.35	6654.79	6654.79	6731.59	6655.53	6654.79	6656.8	6654.79
849.6	6837.33	6732.01	6654.44	6654.44	6729.27	6655.17	6654.44	6656.44	6654.44
849.5	6749.53	6729.18	6653.54	6653.54	6726.47	6654.26	6653.54	6655.53	6653.54
849.4	6653.07	6726.85	6653.07	6653.07	6724.17	6653.78	6653.07	6655.04	6653.07

## Sheet: Fig. 1g
Ni-SAC		Ni foil		Ni-CNS		NiO
X	Y	X	Y	X	Y	X	Y
8320.46	0.02706	8320.45	0.00583	8320.26	0.00879	8320.26	0.00484
8321.66	0.02918	8321.66	0.00663	8320.69	0.00966	8320.69	0.00521
8322.87	0.03205	8322.86	0.00762	8320.92	0.01001	8320.92	0.00535
8324.05	0.03568	8324.06	0.00885	8321.62	0.01076	8321.62	0.00579
8325.25	0.03982	8325.26	0.0104	8322.08	0.01145	8322.08	0.00598
8326.48	0.04563	8326.48	0.01249	8322.57	0.01226	8322.57	0.00633
8327.66	0.05314	8327.65	0.01529	8323.07	0.01311	8323.07	0.00676
8328.86	0.06308	8328.86	0.01973	8323.56	0.01408	8323.56	0.00706
8330.07	0.07906	8330.06	0.02763	8323.83	0.01465	8323.83	0.00732
8331.26	0.10877	8331.25	0.046	8324.52	0.01629	8324.52	0.00817
8332.45	0.18484	8332.45	0.10217	8325.05	0.01764	8325.05	0.00849
8333.66	0.27076	8333.67	0.20092	8325.51	0.01936	8325.51	0.00909
8334.85	0.29116	8334.85	0.28161	8326.01	0.02106	8326.01	0.00975
8336.07	0.34132	8336.07	0.33029	8326.53	0.02328	8326.53	0.01067
8337.27	0.42041	8337.25	0.35489	8326.8	0.02486	8326.8	0.01096
8338.46	0.50691	8338.46	0.38268	8327.23	0.02907	8327.23	0.01215
8339.67	0.58878	8339.66	0.4252	8327.95	0.03365	8327.95	0.01333
8340.84	0.66228	8340.85	0.4617	8328.48	0.03898	8328.48	0.01468
8342.05	0.73411	8342.07	0.50072	8328.98	0.04502	8328.98	0.01623
8343.26	0.80144	8343.25	0.55423	8329.51	0.05358	8329.51	0.01793
8344.45	0.8609	8344.47	0.62951	8330	0.06397	8330	0.02019
8345.63	0.91959	8345.67	0.7134	8330.5	0.08022	8330.5	0.02345
8346.85	0.9828	8346.84	0.79789	8331.03	0.10115	8331.03	0.02724
8348.05	1.03564	8348.04	0.86922	8331.52	0.12989	8331.52	0.03372
8349.25	1.06975	8349.26	0.90634	8332.02	0.16737	8332.02	0.04127
8350.46	1.08251	8350.45	0.913	8332.52	0.20635	8332.52	0.05033
8351.66	1.08067	8351.66	0.90369	8332.82	0.22888	8332.82	0.05462
8352.85	1.06732	8352.84	0.88979	8333.51	0.2767	8333.51	0.06239
8354.05	1.04885	8354.04	0.88357	8334.01	0.30638	8334.01	0.06441
8355.25	1.03225	8355.26	0.89585	8334.54	0.33751	8334.54	0.06826
8356.5	1.01909	8356.46	0.924	8335.07	0.36925	8335.07	0.07382
8357.66	1.00936	8357.66	0.94882	8335.59	0.39927	8335.59	0.0815
8358.86	0.99979	8358.84	0.95359	8336.09	0.42885	8336.09	0.09001
8360.06	0.99182	8360.04	0.94234	8336.62	0.45497	8336.62	0.10099
8361.26	0.98664	8361.27	0.92782	8337.12	0.48048	8337.12	0.11501
8362.45	0.9837	8362.48	0.91685	8337.61	0.5042	8337.61	0.12887
8364.14	0.9816	8364.12	0.89927	8338.18	0.53255	8338.18	0.1494
8366.12	0.97778	8366.1	0.87498	8338.41	0.54544	8338.41	0.1683
8367.14	0.97494	8367.11	0.8681	8339.14	0.58731	8339.14	0.20027
8369.13	0.96704	8369.1	0.86184	8339.67	0.61545	8339.67	0.23791
8371.12	0.95825	8370.1	0.86066	8340.13	0.6364	8340.13	0.27883
8372.12	0.95408	8371.11	0.86201	8340.63	0.65927	8340.63	0.32643
8373.13	0.95012	8373.1	0.87472	8341.16	0.68008	8341.16	0.38319
8375.13	0.9453	8374.12	0.88576	8341.69	0.7002	8341.69	0.43875
8377.13	0.94363	8376.12	0.91394	8342.12	0.71867	8342.12	0.49019
8379.14	0.94592	8378.1	0.94558	8342.68	0.74211	8342.68	0.55543
		8379.11	0.96203	8343.18	0.76455	8343.18	0.61058
				8343.71	0.78857	8343.71	0.68103
				8344.18	0.81264	8344.18	0.75015
				8344.71	0.83636	8344.71	0.86619
				8345.14	0.86851	8345.14	0.92082
				8345.64	0.89149	8345.64	1.00697
				8346.14	0.90949	8346.14	1.08965
				8346.63	0.92236	8346.63	1.1558
				8347.17	0.93969	8347.17	1.22376
				8347.43	0.95573	8347.43	1.25386
				8348.13	0.97006	8348.13	1.34406
				8348.63	0.9768	8348.63	1.38329
				8349.09	0.98362	8349.09	1.443
				8349.36	0.98545	8349.36	1.46465
				8350.12	0.98893	8350.12	1.4917
				8350.35	0.99091	8350.35	1.49626
				8350.75	0.99145	8350.75	1.49516
				8351.25	0.99038	8351.25	1.46954
				8351.72	0.98869	8351.72	1.44376
				8352.21	0.9864	8352.21	1.40617
				8352.94	0.98372	8352.94	1.33235
				8353.41	0.98173	8353.41	1.27668
				8353.94	0.98069	8353.94	1.22231
				8354.41	0.98151	8354.41	1.17694
				8354.91	0.98218	8354.91	1.13944
				8355.41	0.98387	8355.41	1.10592
				8355.94	0.98572	8355.94	1.0722
				8356.17	0.98684	8356.17	1.04756
				8356.9	0.98756	8356.9	1.00473
				8357.14	0.98735	8357.14	0.99006
				8357.87	0.98554	8357.87	0.9499
				8358.4	0.98425	8358.4	0.92744
				8358.93	0.98204	8358.93	0.89975
				8359.4	0.97959	8359.4	0.87867
				8359.93	0.97583	8359.93	0.85132
				8360.4	0.97442	8360.4	0.84083
				8360.9	0.97253	8360.9	0.83039
				8361.43	0.9713	8361.43	0.82536
				8361.93	0.9702	8361.93	0.82513
				8362.43	0.96852	8362.43	0.82937
				8362.97	0.9674	8362.97	0.83923
				8363.43	0.96575	8363.43	0.8533
				8363.93	0.96377	8363.93	0.86343
				8364.5	0.96174	8364.5	0.87817
				8365	0.96048	8365	0.88977
				8365.53	0.95904	8365.53	0.90068
				8366	0.95727	8366	0.90683
				8366.53	0.95476	8366.53	0.9102
				8367.07	0.95341	8367.07	0.90996
				8367.53	0.95308	8367.53	0.90777
				8368.1	0.95147	8368.1	0.90225
				8368.6	0.95074	8368.6	0.89626
				8368.87	0.95017	8368.87	0.89186
				8369.6	0.9493	8369.6	0.88063
				8370.1	0.94886	8370.1	0.87394
				8370.6	0.94845	8370.6	0.86682
				8371.14	0.9484	8371.14	0.86035
				8371.64	0.94817	8371.64	0.85454
				8372.14	0.94824	8372.14	0.84839
				8372.41	0.94848	8372.41	0.84522
				8373.14	0.94916	8373.14	0.8377
				8373.64	0.95158	8373.64	0.8327
				8374.15	0.95288	8374.15	0.82847
				8374.41	0.95439	8374.41	0.82647
				8375.11	0.95487	8375.11	0.82235
				8375.62	0.95649	8375.62	0.82014
				8376.12	0.95778	8376.12	0.81976
				8376.62	0.95928	8376.62	0.82082
				8376.92	0.96034	8376.92	0.82153
				8377.42	0.96257	8377.42	0.82387
				8378.09	0.9655	8378.09	0.83121
				8378.59	0.96822	8378.59	0.83678
				8378.86	0.96947	8378.86	0.83982
				8379.33	0.97168	8379.33	0.8441
				8380.06	0.97495	8380.06	0.85274
				8380.3	0.97716	8380.3	0.85587
				8380.77	0.97861	8380.77	0.86305

## Sheet: Fig. 1h
Ni foil		Ni-SAC		Ni-CNS		NiO
X	Y	X	Y	X	Y	X	Y
0	0.06057	0	0.10359	0	0.02211	0	0.18986
0.03068	0.06014	0.03068	0.09522	0.03068	0.02232	0.03068	0.19419
0.06136	0.05899	0.06136	0.07185	0.06136	0.02278	0.06136	0.20558
0.09204	0.05756	0.09204	0.04241	0.09204	0.02308	0.09204	0.22029
0.12272	0.05642	0.12272	0.04616	0.12272	0.02281	0.12272	0.23428
0.1534	0.05613	0.1534	0.09016	0.1534	0.02177	0.1534	0.24432
0.18408	0.05696	0.18408	0.13931	0.18408	0.02012	0.18408	0.24848
0.21476	0.05875	0.21476	0.18164	0.21476	0.01854	0.21476	0.24621
0.24544	0.06102	0.24544	0.21032	0.24544	0.01815	0.24544	0.2384
0.27612	0.06319	0.27612	0.22045	0.27612	0.01988	0.27612	0.22752
0.3068	0.06479	0.3068	0.20912	0.3068	0.02345	0.3068	0.21747
0.33748	0.06565	0.33748	0.17613	0.33748	0.02773	0.33748	0.21286
0.36816	0.0659	0.36816	0.12609	0.36816	0.03156	0.36816	0.2171
0.39884	0.06603	0.39884	0.08144	0.39884	0.03405	0.39884	0.23039
0.42951	0.06668	0.42951	0.10855	0.42951	0.03461	0.42951	0.24949
0.46019	0.0684	0.46019	0.19253	0.46019	0.03297	0.46019	0.26964
0.49087	0.07137	0.49087	0.28756	0.49087	0.02933	0.49087	0.28649
0.52155	0.07522	0.52155	0.37696	0.52155	0.0246	0.52155	0.2973
0.55223	0.07914	0.55223	0.45049	0.55223	0.02113	0.55223	0.30175
0.58291	0.08215	0.58291	0.5002	0.58291	0.02239	0.58291	0.30287
0.61359	0.08333	0.61359	0.52041	0.61359	0.02888	0.61359	0.30769
0.64427	0.08193	0.64427	0.50862	0.64427	0.03767	0.64427	0.32641
0.67495	0.07755	0.67495	0.46728	0.67495	0.0461	0.67495	0.36793
0.70563	0.07014	0.70563	0.40778	0.70563	0.05238	0.70563	0.43474
0.73631	0.06011	0.73631	0.35911	0.73631	0.05522	0.73631	0.52254
0.76699	0.04858	0.76699	0.37114	0.76699	0.05371	0.76699	0.62376
0.79767	0.03803	0.79767	0.47094	0.79767	0.04741	0.79767	0.73023
0.82835	0.03344	0.82835	0.63277	0.82835	0.0367	0.82835	0.83426
0.85903	0.0392	0.85903	0.82277	0.85903	0.02441	0.85903	0.929
0.88971	0.05256	0.88971	1.01774	0.88971	0.02331	0.88971	1.00879
0.92039	0.06908	0.92039	1.20138	0.92039	0.04169	0.92039	1.0695
0.95107	0.08659	0.95107	1.3612	0.95107	0.06753	0.95107	1.10893
0.98175	0.10423	0.98175	1.4876	0.98175	0.09528	0.98175	1.12736
1.01243	0.12163	1.01243	1.57379	1.01243	0.12236	1.01243	1.12798
1.04311	0.13851	1.04311	1.61595	1.04311	0.14698	1.04311	1.11729
1.07379	0.15433	1.07379	1.61362	1.07379	0.16798	1.07379	1.10503
1.10447	0.1682	1.10447	1.57013	1.10447	0.18516	1.10447	1.10323
1.13515	0.17874	1.13515	1.49347	1.13515	0.19975	1.13515	1.12376
1.16583	0.18418	1.16583	1.39769	1.16583	0.21484	1.16583	1.17467
1.1965	0.18257	1.1965	1.30498	1.1965	0.23518	1.1965	1.25753
1.22718	0.17195	1.22718	1.24688	1.22718	0.26592	1.22718	1.36753
1.25786	0.15078	1.25786	1.2593	1.25786	0.31041	1.25786	1.49622
1.28854	0.1183	1.28854	1.36719	1.28854	0.36884	1.28854	1.63446
1.31922	0.07613	1.31922	1.57133	1.31922	0.43868	1.31922	1.77447
1.3499	0.04141	1.3499	1.85406	1.3499	0.51575	1.3499	1.9106
1.38058	0.0767	1.38058	2.19334	1.38058	0.59511	1.38058	2.03943
1.41126	0.14824	1.41126	2.57006	1.41126	0.6717	1.41126	2.15934
1.44194	0.22784	1.44194	2.96874	1.44194	0.74073	1.44194	2.26978
1.47262	0.30754	1.47262	3.37631	1.47262	0.79821	1.47262	2.37038
1.5033	0.38089	1.5033	3.781	1.5033	0.84158	1.5033	2.46011
1.53398	0.44134	1.53398	4.17169	1.53398	0.87052	1.53398	2.53663
1.56466	0.48251	1.56466	4.53762	1.56466	0.8881	1.56466	2.59596
1.59534	0.49887	1.59534	4.86852	1.59534	0.90197	1.59534	2.63267
1.62602	0.48716	1.62602	5.15481	1.62602	0.92505	1.62602	2.64035
1.6567	0.44947	1.6567	5.38796	1.6567	0.97425	1.6567	2.61246
1.68738	0.40099	1.68738	5.56083	1.68738	1.06574	1.68738	2.54324
1.71806	0.38539	1.71806	5.66803	1.71806	1.20867	1.71806	2.42861
1.74874	0.46666	1.74874	5.70615	1.74874	1.40239	1.74874	2.26696
1.77942	0.66017	1.77942	5.67401	1.77942	1.63872	1.77942	2.05984
1.8101	0.93703	1.8101	5.57268	1.8101	1.90572	1.8101	1.81261
1.84078	1.27185	1.84078	5.40556	1.84078	2.19033	1.84078	1.53516
1.87146	1.64718	1.87146	5.17824	1.87146	2.47951	1.87146	1.24369
1.90214	2.04837	1.90214	4.89848	1.90214	2.76073	1.90214	0.96517
1.93282	2.46121	1.93282	4.57597	1.93282	3.0223	1.93282	0.7481
1.9635	2.87131	1.9635	4.22223	1.9635	3.2536	1.9635	0.6667
1.99418	3.26416	1.99418	3.85034	1.99418	3.44534	1.99418	0.75082
2.02485	3.62561	2.02485	3.47473	2.02485	3.58987	2.02485	0.93082
2.05553	3.94237	2.05553	3.11071	2.05553	3.68141	2.05553	1.1343
2.08621	4.2026	2.08621	2.77367	2.08621	3.71623	2.08621	1.32701
2.11689	4.39647	2.11689	2.47765	2.11689	3.69275	2.11689	1.49857
2.14757	4.51664	2.14757	2.23297	2.14757	3.61156	2.14757	1.65227
2.17825	4.55862	2.17825	2.04315	2.17825	3.47538	2.17825	1.80024
2.20893	4.52097	2.20893	1.90264	2.20893	3.28885	2.20893	1.95934
2.23961	4.4054	2.23961	1.79733	2.23961	3.05831	2.23961	2.14603
2.27029	4.21668	2.27029	1.70816	2.27029	2.79142	2.27029	2.37088
2.30097	3.96235	2.30097	1.61603	2.30097	2.49685	2.30097	2.63508
2.33165	3.65237	2.33165	1.50558	2.33165	2.1838	2.33165	2.93037
2.36233	3.29854	2.36233	1.36687	2.36233	1.8616	2.36233	3.24155
2.39301	2.91393	2.39301	1.19555	2.39301	1.5393	2.39301	3.54975
2.42369	2.51221	2.42369	0.99237	2.42369	1.22528	2.42369	3.83527
2.45437	2.10691	2.45437	0.76273	2.45437	0.92702	2.45437	4.07965
2.48505	1.71081	2.48505	0.51721	2.48505	0.65089	2.48505	4.26701
2.51573	1.33529	2.51573	0.28058	2.51573	0.40255	2.51573	4.38499
2.54641	0.98985	2.54641	0.18235	2.54641	0.19004	2.54641	4.42532
2.57709	0.68175	2.57709	0.3552	2.57709	0.08177	2.57709	4.38406
2.60777	0.41582	2.60777	0.57511	2.60777	0.1949	2.60777	4.26165
2.63845	0.19458	2.63845	0.77701	2.63845	0.31673	2.63845	4.06266
2.66913	0.02589	2.66913	0.94543	2.66913	0.41381	2.66913	3.79537
2.69981	0.12161	2.69981	1.07288	2.69981	0.48526	2.69981	3.47112
2.73049	0.21846	2.73049	1.15564	2.73049	0.53302	2.73049	3.10358
2.76117	0.28258	2.76117	1.19299	2.76117	0.55964	2.76117	2.70789
2.79184	0.31874	2.79184	1.18689	2.79184	0.56786	2.79184	2.29974
2.82252	0.33172	2.82252	1.14169	2.82252	0.56047	2.82252	1.89447
2.8532	0.32561	2.8532	1.06373	2.8532	0.54032	2.8532	1.5063
2.88388	0.30364	2.88388	0.96086	2.88388	0.51039	2.88388	1.14757
2.91456	0.2685	2.91456	0.84193	2.91456	0.474	2.91456	0.82818
2.94524	0.2237	2.94524	0.71624	2.94524	0.43501	2.94524	0.55521
2.97592	0.17691	2.97592	0.59295	2.97592	0.39787	2.97592	0.33268
3.0066	0.14828	3.0066	0.48058	3.0066	0.36749	3.0066	0.16148
3.03728	0.16896	3.03728	0.3863	3.03728	0.34839	3.03728	0.0398
3.06796	0.23787	3.06796	0.31489	3.06796	0.34308	3.06796	0.04035
3.09864	0.33088	3.09864	0.26735	3.09864	0.35083	3.09864	0.08406
3.12932	0.43252	3.12932	0.24041	3.12932	0.36798	3.12932	0.10733
3.16	0.53379	3.16	0.22922	3.16	0.3897	3.16	0.12869
3.19068	0.62808	3.19068	0.23136	3.19068	0.41158	3.19068	0.16468
3.22136	0.71005	3.22136	0.24794	3.22136	0.43043	3.22136	0.21941
3.25204	0.77543	3.25204	0.28051	3.25204	0.44423	3.25204	0.28782
3.28272	0.82115	3.28272	0.32799	3.28272	0.45203	3.28272	0.36383
3.3134	0.84545	3.3134	0.38649	3.3134	0.45369	3.3134	0.44322
3.34408	0.848	3.34408	0.45107	3.34408	0.44963	3.34408	0.52362
3.37476	0.82984	3.37476	0.51698	3.37476	0.44082	3.37476	0.60386
3.40544	0.79337	3.40544	0.58026	3.40544	0.42873	3.40544	0.6833
3.43612	0.74219	3.43612	0.63788	3.43612	0.41562	3.43612	0.76118
3.4668	0.6811	3.4668	0.68765	3.4668	0.40482	3.4668	0.83619
3.49748	0.61616	3.49748	0.72813	3.49748	0.40102	3.49748	0.90633
3.52816	0.55515	3.52816	0.75838	3.52816	0.4099	3.52816	0.96906
3.55884	0.50801	3.55884	0.77783	3.55884	0.43661	3.55884	1.02157
3.58952	0.48642	3.58952	0.78609	3.58952	0.48384	3.58952	1.0613
3.62019	0.50033	3.62019	0.78295	3.62019	0.55078	3.62019	1.08634
3.65087	0.55268	3.65087	0.76836	3.65087	0.63396	3.65087	1.09583
3.68155	0.63869	3.68155	0.74255	3.68155	0.72851	3.68155	1.09027
3.71223	0.7501	3.71223	0.70618	3.71223	0.82914	3.71223	1.07167
3.74291	0.87875	3.74291	0.66052	3.74291	0.93055	3.74291	1.04352
3.77359	1.0173	3.77359	0.60757	3.77359	1.02767	3.77359	1.01059
3.80427	1.15897	3.80427	0.55015	3.80427	1.11582	3.80427	0.97832
3.83495	1.2971	3.83495	0.49182	3.83495	1.19085	3.83495	0.95195
3.86563	1.42516	3.86563	0.43662	3.86563	1.24929	3.86563	0.93538
3.89631	1.53688	3.89631	0.38848	3.89631	1.28855	3.89631	0.9301
3.92699	1.62652	3.92699	0.35006	3.92699	1.30696	3.92699	0.93482
3.95767	1.68922	3.95767	0.32152	3.95767	1.30393	3.95767	0.94592
3.98835	1.72134	3.98835	0.29992	3.98835	1.27996	3.98835	0.95866
4.01903	1.72076	4.01903	0.28012	4.01903	1.23666	4.01903	0.96836
4.04971	1.68707	4.04971	0.25654	4.04971	1.17671	4.04971	0.97134
4.08039	1.62181	4.08039	0.22473	4.08039	1.10382	4.08039	0.9655
4.11107	1.52855	4.11107	0.18201	4.11107	1.02275	4.11107	0.95056
4.14175	1.41304	4.14175	0.12766	4.14175	0.9392	4.14175	0.92819
4.17243	1.2834	4.17243	0.06369	4.17243	0.85985	4.17243	0.90195
4.20311	1.15041	4.20311	0.0304	4.20311	0.79205	4.20311	0.87705
4.23379	1.02782	4.23379	0.10392	4.23379	0.74307	4.23379	0.8598
4.26447	0.93178	4.26447	0.18971	4.26447	0.71857	4.26447	0.85652
4.29515	0.87795	4.29515	0.27683	4.29515	0.72062	4.29515	0.87195
4.32583	0.87488	4.32583	0.36136	4.32583	0.74686	4.32583	0.90784
4.35651	0.91871	4.35651	0.44022	4.35651	0.79166	4.35651	0.96256
4.38719	0.99578	4.38719	0.51102	4.38719	0.84822	4.38719	1.03185
4.41786	1.0903	4.41786	0.57211	4.41786	0.91025	4.41786	1.11023
4.44854	1.18944	4.44854	0.6227	4.44854	0.97252	4.44854	1.19206
4.47922	1.28434	4.47922	0.66278	4.47922	1.03088	4.47922	1.27219
4.5099	1.36937	4.5099	0.6931	4.5099	1.08207	4.5099	1.34628
4.54058	1.44107	4.54058	0.71499	4.54058	1.12348	4.54058	1.41075
4.57126	1.49737	4.57126	0.73012	4.57126	1.15307	4.57126	1.46279
4.60194	1.537	4.60194	0.74026	4.60194	1.1693	4.60194	1.50028
4.63262	1.55914	4.63262	0.74703	4.63262	1.17116	4.63262	1.52171
4.6633	1.56323	4.6633	0.75174	4.6633	1.15816	4.6633	1.52616
4.69398	1.54896	4.69398	0.75526	4.69398	1.13041	4.69398	1.51321
4.72466	1.5163	4.72466	0.75803	4.72466	1.08855	4.72466	1.48289
4.75534	1.46563	4.75534	0.76017	4.75534	1.03382	4.75534	1.43569
4.78602	1.39784	4.78602	0.76154	4.78602	0.96793	4.78602	1.37246
4.8167	1.31445	4.8167	0.7619	4.8167	0.89304	4.8167	1.29444
4.84738	1.2177	4.84738	0.76093	4.84738	0.81161	4.84738	1.20321
4.87806	1.11055	4.87806	0.75825	4.87806	0.72632	4.87806	1.10071
4.90874	0.99666	4.90874	0.75338	4.90874	0.63991	4.90874	0.98927
4.93942	0.88036	4.93942	0.74568	4.93942	0.55507	4.93942	0.87179
4.9701	0.76655	4.9701	0.73434	4.9701	0.47431	4.9701	0.75197
5.00078	0.66059	5.00078	0.71845	5.00078	0.39988	5.00078	0.63489
5.03146	0.56802	5.03146	0.69703	5.03146	0.33372	5.03146	0.52814
5.06214	0.49392	5.06214	0.66919	5.06214	0.27734	5.06214	0.44343
5.09282	0.4416	5.09282	0.6343	5.09282	0.23178	5.09282	0.39655
5.1235	0.41087	5.1235	0.59215	5.1235	0.1974	5.1235	0.39908
5.15418	0.39726	5.15418	0.5431	5.15418	0.17365	5.15418	0.44567
5.18486	0.3938	5.18486	0.48825	5.18486	0.15894	5.18486	0.51866
5.21553	0.39372	5.21553	0.42965	5.21553	0.15094	5.21553	0.60181
5.24621	0.39215	5.24621	0.37062	5.24621	0.14722	5.24621	0.68447
5.27689	0.38645	5.27689	0.31621	5.27689	0.14584	5.27689	0.76
5.30757	0.37571	5.30757	0.27365	5.30757	0.1455	5.30757	0.82407
5.33825	0.36025	5.33825	0.25123	5.33825	0.14551	5.33825	0.87369
5.36893	0.34104	5.36893	0.25354	5.36893	0.14561	5.36893	0.90682
5.39961	0.31941	5.39961	0.27668	5.39961	0.14595	5.39961	0.92213
5.43029	0.29671	5.43029	0.3114	5.43029	0.147	5.43029	0.91895
5.46097	0.27416	5.46097	0.34912	5.46097	0.14951	5.46097	0.89724
5.49165	0.25275	5.49165	0.38405	5.49165	0.15433	5.49165	0.85763
5.52233	0.23327	5.52233	0.41278	5.52233	0.16216	5.52233	0.80133
5.55301	0.21631	5.55301	0.43354	5.55301	0.17327	5.55301	0.73021
5.58369	0.20233	5.58369	0.44574	5.58369	0.18729	5.58369	0.64669
5.61437	0.19159	5.61437	0.44966	5.61437	0.2033	5.61437	0.55374
5.64505	0.18407	5.64505	0.44628	5.64505	0.22001	5.64505	0.4548
5.67573	0.17935	5.67573	0.43707	5.67573	0.23588	5.67573	0.35382
5.70641	0.1766	5.70641	0.42385	5.70641	0.24939	5.70641	0.25554
5.73709	0.17466	5.73709	0.40853	5.73709	0.25907	5.73709	0.16694
5.76777	0.17227	5.76777	0.39294	5.76777	0.26362	5.76777	0.1041
5.79845	0.16831	5.79845	0.37853	5.79845	0.26198	5.79845	0.09989
5.82913	0.16197	5.82913	0.36618	5.82913	0.25337	5.82913	0.14063
5.85981	0.15288	5.85981	0.35613	5.85981	0.2373	5.85981	0.18549
5.89049	0.14122	5.89049	0.34803	5.89049	0.21367	5.89049	0.22062
5.92117	0.12771	5.92117	0.34121	5.92117	0.18276	5.92117	0.24236
5.95185	0.11362	5.95185	0.33493	5.95185	0.14524	5.95185	0.25007
5.98253	0.10076	5.98253	0.32869	5.98253	0.10242	5.98253	0.24451
6.0132	0.09105	6.0132	0.32236	6.0132	0.05721	6.0132	0.22742

## Sheet: Fig. 2a
O2-Ni-CNS		O2-Ni-SAC		N2-Ni-SAC		N2-Ni-CNS
X	Y	X	Y	X	Y	X	Y
0.9003	0.5396	0.9003	1.1812	0.9003	6.676	0.9003	3.7676
0.8993	0.5636	0.8993	1.2012	0.8993	6.028	0.8993	3.7972
0.8983	0.5888	0.8983	1.2108	0.8983	5.804	0.8983	3.7796
0.8973	0.5772	0.8973	1.222	0.8973	5.74	0.8973	3.7548
0.8963	0.5548	0.8963	1.224	0.8963	5.728	0.8963	3.7888
0.8953	0.5176	0.8953	1.1772	0.8953	5.992	0.8953	3.7268
0.8943	0.524	0.8943	1.1464	0.8943	6.184	0.8943	3.4376
0.8933	0.5208	0.8933	1.112	0.8933	6.016	0.8933	3.424
0.8923	0.49	0.8923	1.0368	0.8923	5.304	0.8923	3.3392
0.8913	0.4732	0.8913	0.9668	0.8913	5.068	0.8913	3.252
0.8903	0.4804	0.8903	0.8508	0.8903	5.08	0.8903	3.1944
0.8893	0.4432	0.8893	0.8216	0.8893	4.932	0.8893	3.1752
0.8883	0.4268	0.8883	0.7788	0.8883	4.708	0.8883	3.284
0.8873	0.4272	0.8873	0.8268	0.8873	4.588	0.8873	3.2516
0.8863	0.4416	0.8863	0.8624	0.8863	4.712	0.8863	3.252
0.8853	0.4276	0.8853	0.8564	0.8853	4.684	0.8853	3.1308
0.8843	0.36968	0.8843	0.7848	0.8843	4.692	0.8843	3.0396
0.8833	0.398	0.8833	0.7244	0.8833	4.632	0.8833	3.0604
0.8823	0.38948	0.8823	0.668	0.8823	4.832	0.8823	2.9044
0.8813	0.36116	0.8813	0.6388	0.8813	5.18	0.8813	2.7716
0.8803	0.35332	0.8803	0.64	0.8803	5	0.8803	2.8468
0.8793	0.3442	0.8793	0.6844	0.8793	4.916	0.8793	2.8712
0.8783	0.29792	0.8783	0.7104	0.8783	5.012	0.8783	2.7776
0.8773	0.34388	0.8773	0.7096	0.8773	4.956	0.8773	2.7752
0.8763	0.32468	0.8763	0.6512	0.8763	4.832	0.8763	2.6812
0.8753	0.29352	0.8753	0.6096	0.8753	4.78	0.8753	2.5816
0.8743	0.3058	0.8743	0.588	0.8743	4.344	0.8743	2.5196
0.8733	0.29512	0.8733	0.57	0.8733	4.08	0.8733	2.4404
0.8723	0.26712	0.8723	0.5116	0.8723	4.04	0.8723	2.4148
0.8713	0.29196	0.8713	0.4664	0.8713	3.952	0.8713	2.3356
0.8703	0.25136	0.8703	0.4168	0.8703	3.938	0.8703	2.2824
0.8693	0.19788	0.8693	0.37188	0.8693	3.8532	0.8693	2.2248
0.8683	0.2476	0.8683	0.31208	0.8683	3.5992	0.8683	2.2556
0.8673	0.252	0.8673	0.27656	0.8673	3.6168	0.8673	2.2468
0.8663	0.2388	0.8663	0.29292	0.8663	3.724	0.8663	2.2196
0.8653	0.21048	0.8653	0.23752	0.8653	3.4712	0.8653	2.1676
0.8643	0.1982	0.8643	0.24412	0.8643	3.484	0.8643	2.1692
0.8633	0.2108	0.8633	0.18784	0.8633	3.6152	0.8633	2.1236
0.8623	0.207	0.8623	0.07332	0.8623	3.7324	0.8623	2.0272
0.8613	0.16044	0.8613	0.03586	0.8613	3.7188	0.8613	2.0844
0.8603	0.16424	0.8603	-0.01258	0.8603	3.6756	0.8603	2.1616
0.8593	0.17148	0.8593	1.44e-08	0.8593	3.51	0.8593	2.1344
0.8583	0.16204	0.8583	-0.0302	0.8583	3.5216	0.8583	2.076
0.8573	0.151	0.8573	-0.08936	0.8573	3.444	0.8573	2.0088
0.8563	0.14976	0.8563	-0.24824	0.8563	3.452	0.8563	1.9416
0.8553	0.15448	0.8553	-0.36308	0.8553	3.3804	0.8553	1.8928
0.8543	0.1378	0.8543	-0.35112	0.8543	3.2712	0.8543	1.8196
0.8533	0.12428	0.8533	-0.34952	0.8533	3.1768	0.8533	1.7984
0.8523	0.12804	0.8523	-0.35364	0.8523	3.1976	0.8523	1.7728
0.8513	0.09972	0.8513	-0.46	0.8513	3.0792	0.8513	1.7396
0.8503	0.09848	0.8503	-0.5196	0.8503	3.0516	0.8503	1.75
0.8493	0.0692	0.8493	-0.5752	0.8493	3.228	0.8493	1.7028
0.8483	0.08212	0.8483	-0.6308	0.8483	3.3344	0.8483	1.666
0.8473	0.08368	0.8473	-0.7316	0.8473	3.1196	0.8473	1.6352
0.8463	0.05664	0.8463	-0.7232	0.8463	2.7892	0.8463	1.6172
0.8453	0.04844	0.8453	-0.706	0.8453	2.6416	0.8453	1.604
0.8443	0.04972	0.8443	-0.7276	0.8443	2.5492	0.8443	1.574
0.8433	0.0387	0.8433	-0.82	0.8433	2.4768	0.8433	1.5652
0.8423	0.02737	0.8423	-0.8804	0.8423	2.3612	0.8423	1.5364
0.8413	0.01888	0.8413	-1.0208	0.8413	2.3388	0.8413	1.5496
0.8403	0.0258	0.8403	-1.1308	0.8403	2.4192	0.8403	1.5616
0.8393	-0.02674	0.8393	-1.1808	0.8393	2.456	0.8393	1.5408
0.8383	-0.00692	0.8383	-1.1568	0.8383	2.3536	0.8383	1.5428
0.8373	-0.00126	0.8373	-1.2684	0.8373	2.3536	0.8373	1.5664
0.8363	-0.01573	0.8363	-1.3596	0.8363	2.422	0.8363	1.5636
0.8353	-0.01793	0.8353	-1.4408	0.8353	2.4312	0.8353	1.5196
0.8343	-0.06072	0.8343	-1.516	0.8343	2.3696	0.8343	1.5452
0.8333	-0.056	0.8333	-1.7196	0.8333	2.3956	0.8333	1.5336
0.8323	-0.05948	0.8323	-1.7536	0.8323	2.3956	0.8323	1.46
0.8313	-0.09816	0.8313	-1.7464	0.8313	2.3908	0.8313	1.4068
0.8303	-0.08464	0.8303	-1.82	0.8303	2.4856	0.8303	1.3448
0.8293	-0.08212	0.8293	-2.0084	0.8293	2.3408	0.8293	1.2784
0.8283	-0.11452	0.8283	-2.22	0.8283	2.2792	0.8283	1.2384
0.8273	-0.11232	0.8273	-2.1844	0.8273	2.1672	0.8273	1.2212
0.8263	-0.12112	0.8263	-2.1804	0.8263	2.0032	0.8263	1.204
0.8253	-0.13748	0.8253	-2.152	0.8253	2.064	0.8253	1.1676
0.8243	-0.13968	0.8243	-2.2996	0.8243	2.1464	0.8243	1.148
0.8233	-0.13464	0.8233	-2.3516	0.8233	2.2588	0.8233	1.17
0.8223	-0.12804	0.8223	-2.3448	0.8223	2.3528	0.8223	1.1344
0.8213	-0.1202	0.8213	-2.384	0.8213	2.3116	0.8213	1.174
0.8203	-0.14628	0.8203	-2.5668	0.8203	2.2948	0.8203	1.1944
0.8193	-0.22496	0.8193	-2.674	0.8193	2.268	0.8193	1.134
0.8183	-0.1938	0.8183	-2.7612	0.8183	2.2984	0.8183	1.1216
0.8173	-0.19096	0.8173	-2.8216	0.8173	2.24	0.8173	1.0748
0.8163	-0.2152	0.8163	-3.1572	0.8163	2.1584	0.8163	1.038
0.8153	-0.241	0.8153	-3.328	0.8153	2.1672	0.8153	1.0036
0.8143	-0.20764	0.8143	-3.3368	0.8143	2.1696	0.8143	1.0008
0.8133	-0.23408	0.8133	-3.3644	0.8133	2.0972	0.8133	0.998
0.8123	-0.25296	0.8123	-3.464	0.8123	2.0592	0.8123	0.9512
0.8113	-0.28788	0.8113	-3.6484	0.8113	2.026	0.8113	0.9108
0.8103	-0.2904	0.8103	-3.588	0.8103	1.9708	0.8103	0.9016
0.8093	-0.30016	0.8093	-3.662	0.8093	1.8764	0.8093	0.8856
0.8083	-0.2904	0.8083	-3.8292	0.8083	1.8928	0.8083	0.8496
0.8073	-0.297	0.8073	-3.8748	0.8073	1.9176	0.8073	0.826
0.8063	-0.32844	0.8063	-3.9928	0.8063	1.7912	0.8063	0.7868
0.8053	-0.31776	0.8053	-4.144	0.8053	1.7208	0.8053	0.7992
0.8043	-0.32216	0.8043	-4.212	0.8043	1.768	0.8043	0.82
0.8033	-0.35048	0.8033	-4.404	0.8033	1.7812	0.8033	0.8488
0.8023	-0.34512	0.8023	-4.42	0.8023	1.8692	0.8023	0.8416
0.8013	-0.36212	0.8013	-4.544	0.8013	1.7312	0.8013	0.7912
0.8003	-0.3986	0.8003	-4.624	0.8003	1.6052	0.8003	0.7632
0.7993	-0.37816	0.7993	-4.812	0.7993	1.5676	0.7993	0.758
0.7983	-0.4032	0.7983	-4.888	0.7983	1.558	0.7983	0.734
0.7973	-0.4092	0.7973	-4.864	0.7973	1.5392	0.7973	0.7068
0.7963	-0.4104	0.7963	-5.016	0.7963	1.6508	0.7963	0.6948
0.7953	-0.4072	0.7953	-5.216	0.7953	1.7392	0.7953	0.7004
0.7943	-0.4588	0.7943	-5.264	0.7943	1.7704	0.7943	0.632
0.7933	-0.4756	0.7933	-5.388	0.7933	1.77	0.7933	0.6492
0.7923	-0.4944	0.7923	-5.376	0.7923	1.6752	0.7923	0.6496
0.7913	-0.4916	0.7913	-5.424	0.7913	1.5344	0.7913	0.6436
0.7903	-0.5136	0.7903	-5.492	0.7903	1.48	0.7903	0.6316
0.7893	-0.5404	0.7893	-5.772	0.7893	1.4376	0.7893	0.6164
0.7883	-0.5228	0.7883	-5.848	0.7883	1.4476	0.7883	0.5972
0.7873	-0.5264	0.7873	-5.76	0.7873	1.4376	0.7873	0.5784
0.7863	-0.5152	0.7863	-5.804	0.7863	1.5196	0.7863	0.5876
0.7853	-0.5592	0.7853	-5.936	0.7853	1.536	0.7853	0.5904
0.7843	-0.5796	0.7843	-5.98	0.7843	1.6012	0.7843	0.5868
0.7833	-0.5984	0.7833	-6.176	0.7833	1.6668	0.7833	0.5664
0.7823	-0.578	0.7823	-6.332	0.7823	1.5572	0.7823	0.564
0.7813	-0.5972	0.7813	-6.492	0.7813	1.556	0.7813	0.5636
0.7803	-0.6188	0.7803	-6.416	0.7803	1.4296	0.7803	0.5364
0.7793	-0.6268	0.7793	-6.784	0.7793	1.4144	0.7793	0.526
0.7783	-0.6612	0.7783	-6.868	0.7783	1.2924	0.7783	0.5288
0.7773	-0.6552	0.7773	-7.096	0.7773	1.1712	0.7773	0.504
0.7763	-0.6712	0.7763	-7.196	0.7763	1.1504	0.7763	0.4764
0.7753	-0.6804	0.7753	-7.32	0.7753	1.1444	0.7753	0.474
0.7743	-0.7156	0.7743	-7.316	0.7743	1.1608	0.7743	0.4604
0.7733	-0.7172	0.7733	-7.372	0.7733	1.1552	0.7733	0.4456
0.7723	-0.6772	0.7723	-7.3	0.7723	1.1652	0.7723	0.4324
0.7713	-0.7144	0.7713	-7.16	0.7713	1.2552	0.7713	0.4368
0.7703	-0.7524	0.7703	-7.532	0.7703	1.2604	0.7703	0.4372
0.7693	-0.7736	0.7693	-7.472	0.7693	1.1628	0.7693	0.3942
0.7683	-0.7656	0.7683	-7.596	0.7683	1.1448	0.7683	0.408
0.7673	-0.7844	0.7673	-7.512	0.7673	1.0412	0.7673	0.39012
0.7663	-0.8248	0.7663	-7.368	0.7663	0.9724	0.7663	0.4036
0.7653	-0.8468	0.7653	-7.46	0.7653	1.0456	0.7653	0.39516
0.7643	-0.8528	0.7643	-7.956	0.7643	1.1608	0.7643	0.37252
0.7633	-0.86	0.7633	-8.252	0.7633	1.118	0.7633	0.3876
0.7623	-0.8384	0.7623	-8.464	0.7623	1.0576	0.7623	0.34136
0.7613	-0.8436	0.7613	-8.644	0.7613	1.1096	0.7613	0.34732
0.7603	-0.8616	0.7603	-8.664	0.7603	1.1344	0.7603	0.35804
0.7593	-0.9528	0.7593	-8.488	0.7593	1.1552	0.7593	0.34292
0.7583	-0.9404	0.7583	-8.444	0.7583	1.0708	0.7583	0.34732
0.7573	-0.894	0.7573	-8.528	0.7573	1.0664	0.7573	0.33756
0.7563	-0.908	0.7563	-8.544	0.7563	1.012	0.7563	0.30456
0.7553	-0.9496	0.7553	-8.92	0.7553	1.0628	0.7553	0.30768
0.7543	-0.9412	0.7543	-8.852	0.7543	1.104	0.7543	0.31492
0.7533	-0.9604	0.7533	-8.76	0.7533	1.0888	0.7533	0.3118
0.7523	-0.9616	0.7523	-8.848	0.7523	1.0584	0.7523	0.28692
0.7513	-0.9912	0.7513	-9.232	0.7513	0.9444	0.7513	0.24476
0.7503	-1.0444	0.7503	-9.004	0.7503	0.9288	0.7503	0.26492
0.7493	-1.0588	0.7493	-9.04	0.7493	0.9008	0.7493	0.22556
0.7483	-1.066	0.7483	-9.012	0.7483	0.8068	0.7483	0.25044
0.7473	-1.0468	0.7473	-9.356	0.7473	0.7864	0.7473	0.27244
0.7463	-1.0688	0.7463	-9.576	0.7463	0.7436	0.7463	0.24884
0.7453	-1.1092	0.7453	-9.628	0.7453	0.704	0.7453	0.21456
0.7443	-1.094	0.7443	-9.984	0.7443	0.7056	0.7443	0.22556
0.7433	-1.1172	0.7433	-10.524	0.7433	0.7328	0.7433	0.185
0.7423	-1.1248	0.7423	-10.456	0.7423	0.7744	0.7423	0.21612
0.7413	-1.1404	0.7413	-10.224	0.7413	0.7844	0.7413	0.20796
0.7403	-1.1488	0.7403	-10.14	0.7403	0.8648	0.7403	0.15792
0.7393	-1.1484	0.7393	-10.556	0.7393	0.7872	0.7393	0.18468
0.7383	-1.2072	0.7383	-10.568	0.7383	0.7528	0.7383	0.18908
0.7373	-1.2288	0.7373	-10.228	0.7373	0.7708	0.7373	0.19224
0.7363	-1.2592	0.7363	-10.424	0.7363	0.7448	0.7363	0.16516
0.7353	-1.23	0.7353	-10.508	0.7353	0.6248	0.7353	0.16644
0.7343	-1.2584	0.7343	-10.116	0.7343	0.5752	0.7343	0.15228
0.7333	-1.2804	0.7333	-9.908	0.7333	0.6064	0.7333	0.14128
0.7323	-1.296	0.7323	-10.192	0.7323	0.6336	0.7323	0.12552
0.7313	-1.34	0.7313	-10.4	0.7313	0.6728	0.7313	0.11044
0.7303	-1.3544	0.7303	-10.716	0.7303	0.6788	0.7303	0.14128
0.7293	-1.3912	0.7293	-10.852	0.7293	0.6564	0.7293	0.13056
0.7283	-1.3712	0.7283	-10.832	0.7283	0.6876	0.7283	0.1032
0.7273	-1.3824	0.7273	-11.104	0.7273	0.6296	0.7273	0.10604
0.7263	-1.386	0.7263	-11.392	0.7263	0.5592	0.7263	0.11356
0.7253	-1.4164	0.7253	-11.628	0.7253	0.5812	0.7253	0.0994
0.7243	-1.5216	0.7243	-11.4	0.7243	0.5732	0.7243	0.0922
0.7233	-1.4772	0.7233	-11.328	0.7233	0.5888	0.7233	0.11076
0.7223	-1.4444	0.7223	-11.568	0.7223	0.522	0.7223	0.0692
0.7213	-1.4592	0.7213	-11.756	0.7213	0.424	0.7213	0.03618
0.7203	-1.4816	0.7203	-11.504	0.7203	0.4612	0.7203	0.04688
0.7193	-1.5272	0.7193	-11.516	0.7193	0.4576	0.7193	0.04908
0.7183	-1.5604	0.7183	-12.3	0.7183	0.38792	0.7183	0.056
0.7173	-1.5432	0.7173	-12.052	0.7173	0.36244	0.7173	0.04152
0.7163	-1.5568	0.7163	-12.14	0.7163	0.3662	0.7163	0.03146
0.7153	-1.6128	0.7153	-12.196	0.7153	0.418	0.7153	0.01542
0.7143	-1.6388	0.7143	-11.852	0.7143	0.4268	0.7143	0.00818
0.7133	-1.6316	0.7133	-11.744	0.7133	0.4396	0.7133	0.01982
0.7123	-1.6284	0.7123	-11.784	0.7123	0.4496	0.7123	-0.00283
0.7113	-1.644	0.7113	-12.084	0.7113	0.4396	0.7113	-0.01416
0.7103	-1.6928	0.7103	-12.628	0.7103	0.418	0.7103	-0.02171
0.7093	-1.7048	0.7093	-12.564	0.7093	0.4276	0.7093	-0.01856
0.7083	-1.6884	0.7083	-12.52	0.7083	0.4236	0.7083	-0.01321
0.7073	-1.7452	0.7073	-12.732	0.7073	0.4372	0.7073	-0.02391
0.7063	-1.7548	0.7063	-12.576	0.7063	0.38792	0.7063	-0.03618
0.7053	-1.7588	0.7053	-12.728	0.7053	0.32656	0.7053	-0.03209
0.7043	-1.7792	0.7043	-13.104	0.7043	0.32752	0.7043	-0.03429
0.7033	-1.8004	0.7033	-13.252	0.7033	0.32372	0.7033	-0.02737
0.7023	-1.8124	0.7023	-12.968	0.7023	0.28628	0.7023	-0.05128
0.7013	-1.8596	0.7013	-12.724	0.7013	0.2932	0.7013	-0.04404
0.7003	-1.8452	0.7003	-12.816	0.7003	0.3036	0.7003	-0.03052
0.6993	-1.8536	0.6993	-12.544	0.6993	0.3102	0.6993	-0.01164
0.6983	-1.888	0.6983	-12.456	0.6983	0.30172	0.6983	-0.02486
0.6973	-1.8952	0.6973	-13.216	0.6973	0.3102	0.6973	-0.0972
0.6963	-1.9124	0.6963	-13.368	0.6963	0.28724	0.6963	-0.12804
0.6953	-1.9548	0.6953	-13.704	0.6953	0.29984	0.6953	-0.0884
0.6943	-1.9964	0.6943	-13.556	0.6943	0.26992	0.6943	-0.09248
0.6933	-2.0096	0.6933	-13.108	0.6933	0.21836	0.6933	-0.09028
0.6923	-2	0.6923	-12.688	0.6923	0.22464	0.6923	-0.10476
0.6913	-2.0632	0.6913	-13.26	0.6913	0.27216	0.6913	-0.129
0.6903	-2.0312	0.6903	-13.852	0.6903	0.27436	0.6903	-0.12332
0.6893	-2.064	0.6893	-14.176	0.6893	0.25956	0.6893	-0.13624
0.6883	-2.112	0.6883	-13.896	0.6883	0.21584	0.6883	-0.15292
0.6873	-2.1144	0.6873	-13.884	0.6873	0.19192	0.6873	-0.15764
0.6863	-2.1328	0.6863	-13.936	0.6863	0.2366	0.6863	-0.129
0.6853	-2.1112	0.6853	-14.212	0.6853	0.21456	0.6853	-0.10632
0.6843	-2.1688	0.6843	-14.884	0.6843	0.15164	0.6843	-0.13184
0.6833	-2.162	0.6833	-14.26	0.6833	0.17336	0.6833	-0.14568
0.6823	-2.1568	0.6823	-13.676	0.6823	0.14788	0.6823	-0.13496
0.6813	-2.1484	0.6813	-13.684	0.6813	0.1444	0.6813	-0.13496
0.6803	-2.1944	0.6803	-13.688	0.6803	0.13624	0.6803	-0.14064
0.6793	-2.2324	0.6793	-14.16	0.6793	0.15732	0.6793	-0.16204
0.6783	-2.264	0.6783	-14.272	0.6783	0.11452	0.6783	-0.18532
0.6773	-2.2672	0.6773	-14.368	0.6773	0.08716	0.6773	-0.18656
0.6763	-2.3472	0.6763	-15.536	0.6763	0.146	0.6763	-0.16704
0.6753	-2.4116	0.6753	-15.756	0.6753	0.10664	0.6753	-0.1724
0.6743	-2.4524	0.6743	-15.46	0.6743	0.06008	0.6743	-0.19284
0.6733	-2.4964	0.6733	-15.336	0.6733	0.03492	0.6733	-0.18624
0.6723	-2.4224	0.6723	-14.7	0.6723	0.05348	0.6723	-0.17712
0.6713	-2.5076	0.6713	-14.964	0.6713	0.0582	0.6713	-0.18028
0.6703	-2.4988	0.6703	-15.308	0.6703	-0.00315	0.6703	-0.18436
0.6693	-2.5104	0.6693	-15.024	0.6693	0.00315	0.6693	-0.19064
0.6683	-2.5384	0.6683	-14.548	0.6683	0.01762	0.6683	-0.2152
0.6673	-2.5872	0.6673	-14.908	0.6673	0.04248	0.6673	-0.20576
0.6663	-2.5872	0.6663	-15.756	0.6663	0.04216	0.6663	-0.22556
0.6653	-2.5688	0.6653	-15.756	0.6653	0.0796	0.6653	-0.24696
0.6643	-2.56	0.6643	-15.916	0.6643	0.028	0.6643	-0.25044
0.6633	-2.5536	0.6633	-15.936	0.6633	0.02108	0.6633	-0.25076
0.6623	-2.6028	0.6623	-15.484	0.6623	0.01982	0.6623	-0.27684
0.6613	-2.706	0.6613	-14.78	0.6613	0.02832	0.6613	-0.2586
0.6603	-2.6952	0.6603	-14.456	0.6603	-0.00661	0.6603	-0.2542
0.6593	-2.6544	0.6593	-14.56	0.6593	-0.00724	0.6593	-0.2476
0.6583	-2.6932	0.6583	-14.288	0.6583	-0.00786	0.6583	-0.286
0.6573	-2.7448	0.6573	-14.728	0.6573	-0.02234	0.6573	-0.26208
0.6563	-2.8188	0.6563	-15.068	0.6563	-0.05096	0.6563	-0.241
0.6553	-2.8176	0.6553	-15.152	0.6553	-0.05724	0.6553	-0.27716
0.6543	-2.7864	0.6543	-15.596	0.6543	-0.05476	0.6543	-0.27088
0.6533	-2.7864	0.6533	-15.684	0.6533	-0.05948	0.6533	-0.25768
0.6523	-2.7928	0.6523	-15.872	0.6523	-0.07016	0.6523	-0.26112
0.6513	-2.8564	0.6513	-15.404	0.6513	-0.08808	0.6513	-0.26048
0.6503	-2.866	0.6503	-15.36	0.6503	-0.10728	0.6503	-0.27464
0.6493	-2.8628	0.6493	-16.096	0.6493	-0.11736	0.6493	-0.32876
0.6483	-2.8804	0.6483	-16.28	0.6483	-0.08432	0.6483	-0.31588
0.6473	-2.8792	0.6473	-16.376	0.6473	-0.08464	0.6473	-0.26584
0.6463	-2.9676	0.6463	-15.976	0.6463	-0.10224	0.6463	-0.31336
0.6453	-2.9808	0.6453	-16.056	0.6453	-0.13876	0.6453	-0.29228
0.6443	-3.0224	0.6443	-16.524	0.6443	-0.12648	0.6443	-0.29636
0.6433	-3.0692	0.6433	-15.704	0.6433	-0.12836	0.6433	-0.28944
0.6423	-3.0744	0.6423	-15.068	0.6423	-0.15132	0.6423	-0.30236
0.6413	-3.1424	0.6413	-15.98	0.6413	-0.15604	0.6413	-0.31996
0.6403	-3.124	0.6403	-17.456	0.6403	-0.18844	0.6403	-0.35172
0.6393	-3.1224	0.6393	-17.464	0.6393	-0.1916	0.6393	-0.33412
0.6383	-3.0704	0.6383	-17.58	0.6383	-0.19284	0.6383	-0.33192
0.6373	-3.1304	0.6373	-17.26	0.6373	-0.22024	0.6373	-0.36968
0.6363	-3.1192	0.6363	-17.128	0.6363	-0.20732	0.6363	-0.35204
0.6353	-3.2272	0.6353	-17.276	0.6353	-0.19884	0.6353	-0.35424
0.6343	-3.198	0.6343	-17.776	0.6343	-0.20796	0.6343	-0.3442
0.6333	-3.2524	0.6333	-17.888	0.6333	-0.19348	0.6333	-0.34072
0.6323	-3.2944	0.6323	-17.784	0.6323	-0.21016	0.6323	-0.33476
0.6313	-3.2772	0.6313	-17.62	0.6313	-0.20984	0.6313	-0.3404
0.6303	-3.2716	0.6303	-16.896	0.6303	-0.241	0.6303	-0.35392
0.6293	-3.2844	0.6293	-17.288	0.6293	-0.24476	0.6293	-0.3508
0.6283	-3.3792	0.6283	-17.368	0.6283	-0.224	0.6283	-0.35992
0.6273	-3.4656	0.6273	-16.84	0.6273	-0.23248	0.6273	-0.38416
0.6263	-3.4616	0.6263	-17.072	0.6263	-0.24572	0.6263	-0.35644
0.6253	-3.5128	0.6253	-17.86	0.6253	-0.25672	0.6253	-0.39832
0.6243	-3.538	0.6243	-17.608	0.6243	-0.25768	0.6243	-0.37848
0.6233	-3.5816	0.6233	-17.176	0.6233	-0.2778	0.6233	-0.3854
0.6223	-3.5488	0.6223	-17.8	0.6223	-0.29072	0.6223	-0.37092
0.6213	-3.5632	0.6213	-17.972	0.6213	-0.30108	0.6213	-0.38068
0.6203	-3.586	0.6203	-17.78	0.6203	-0.3058	0.6203	-0.37376
0.6193	-3.5748	0.6193	-17.256	0.6193	-0.3036	0.6193	-0.3854
0.6183	-3.5676	0.6183	-16.332	0.6183	-0.3014	0.6183	-0.3936
0.6173	-3.6736	0.6173	-17.02	0.6173	-0.31336	0.6173	-0.422
0.6163	-3.6632	0.6163	-17.6	0.6163	-0.35928	0.6163	-0.4056
0.6153	-3.5908	0.6153	-17.564	0.6153	-0.32908	0.6153	-0.4216
0.6143	-3.6056	0.6143	-17.616	0.6143	-0.35644	0.6143	-0.4152
0.6133	-3.6004	0.6133	-18	0.6133	-0.33096	0.6133	-0.4144
0.6123	-3.6172	0.6123	-17.86	0.6123	-0.35144	0.6123	-0.4148
0.6113	-3.6696	0.6113	-17.484	0.6113	-0.35864	0.6113	-0.4412
0.6103	-3.7	0.6103	-17.032	0.6103	-0.3618	0.6103	-0.4548
0.6093	-3.77	0.6093	-17.82	0.6093	-0.3684	0.6093	-0.4448
0.6083	-3.7268	0.6083	-17.848	0.6083	-0.39232	0.6083	-0.4148
0.6073	-3.8644	0.6073	-17.628	0.6073	-0.3662	0.6073	-0.4148
0.6063	-3.9008	0.6063	-17.856	0.6063	-0.38288	0.6063	-0.4324
0.6053	-3.9296	0.6053	-17.76	0.6053	-0.39704	0.6053	-0.4468
0.6043	-3.9064	0.6043	-18.444	0.6043	-0.4212	0.6043	-0.4492
0.6033	-3.9436	0.6033	-19.216	0.6033	-0.4324	0.6033	-0.4652
0.6023	-3.984	0.6023	-20.196	0.6023	-0.4576	0.6023	-0.4864
0.6013	-4	0.6013	-20.46	0.6013	-0.426	0.6013	-0.4624
0.6003	-4.048	0.6003	-19.604	0.6003	-0.456	0.6003	-0.4648
0.5993	-4.012	0.5993	-18.98	0.5993	-0.4256	0.5993	-0.4616
0.5983	-4.052	0.5983	-18.564	0.5983	-0.4088	0.5983	-0.4272
0.5973	-4.156	0.5973	-18.672	0.5973	-0.4388	0.5973	-0.4328
0.5963	-4.172	0.5963	-19.08	0.5963	-0.446	0.5963	-0.474
0.5953	-4.232	0.5953	-18.868	0.5953	-0.4788	0.5953	-0.5196
0.5943	-4.28	0.5943	-19.536	0.5943	-0.4976	0.5943	-0.4764
0.5933	-4.284	0.5933	-19.872	0.5933	-0.4968	0.5933	-0.4564
0.5923	-4.252	0.5923	-19.712	0.5923	-0.4836	0.5923	-0.4708
0.5913	-4.296	0.5913	-19.784	0.5913	-0.4896	0.5913	-0.472
0.5903	-4.236	0.5903	-19.096	0.5903	-0.5136	0.5903	-0.5024
0.5893	-4.216	0.5893	-18.184	0.5893	-0.5028	0.5893	-0.4884
0.5883	-4.14	0.5883	-18.992	0.5883	-0.5028	0.5883	-0.53
0.5873	-4.14	0.5873	-18.42	0.5873	-0.514	0.5873	-0.5256
0.5863	-4.228	0.5863	-19.064	0.5863	-0.4976	0.5863	-0.5196
0.5853	-4.292	0.5853	-18.948	0.5853	-0.5224	0.5853	-0.5504
0.5843	-4.428	0.5843	-19.664	0.5843	-0.5448	0.5843	-0.5156
0.5833	-4.504	0.5833	-20.808	0.5833	-0.5596	0.5833	-0.5112
0.5823	-4.66	0.5823	-20.904	0.5823	-0.554	0.5823	-0.5176
0.5813	-4.684	0.5813	-20.32	0.5813	-0.5268	0.5813	-0.49
0.5803	-4.792	0.5803	-19.948	0.5803	-0.4944	0.5803	-0.5304
0.5793	-4.76	0.5793	-20.392	0.5793	-0.5284	0.5793	-0.5416
0.5783	-4.624	0.5783	-20.124	0.5783	-0.5552	0.5783	-0.5612
0.5773	-4.676	0.5773	-19.352	0.5773	-0.564	0.5773	-0.5396
0.5763	-4.616	0.5763	-19.236	0.5763	-0.5628	0.5763	-0.5536
0.5753	-4.612	0.5753	-18.484	0.5753	-0.566	0.5753	-0.5696
0.5743	-4.648	0.5743	-18.012	0.5743	-0.5944	0.5743	-0.5808
0.5733	-4.676	0.5733	-19.64	0.5733	-0.6364	0.5733	-0.546
0.5723	-4.716	0.5723	-19.548	0.5723	-0.6096	0.5723	-0.5712
0.5713	-4.712	0.5713	-18.756	0.5713	-0.5916	0.5713	-0.5488
0.5703	-4.752	0.5703	-18.504	0.5703	-0.6364	0.5703	-0.5828
0.5693	-4.812	0.5693	-18.788	0.5693	-0.6016	0.5693	-0.5712
0.5683	-4.808	0.5683	-18.58	0.5683	-0.5972	0.5683	-0.5892
0.5673	-4.796	0.5673	-18.52	0.5673	-0.594	0.5673	-0.5936
0.5663	-4.832	0.5663	-18.812	0.5663	-0.608	0.5663	-0.576
0.5653	-4.88	0.5653	-19.432	0.5653	-0.6136	0.5653	-0.5476
0.5643	-4.952	0.5643	-20.012	0.5643	-0.6268	0.5643	-0.546
0.5633	-5.012	0.5633	-21.184	0.5633	-0.6448	0.5633	-0.5708
0.5623	-4.992	0.5623	-21.208	0.5623	-0.6536	0.5623	-0.5836
0.5613	-5.092	0.5613	-20.548	0.5613	-0.666	0.5613	-0.6108
0.5603	-5.204	0.5603	-20.832	0.5603	-0.6772	0.5603	-0.6084
0.5593	-5.176	0.5593	-22.384	0.5593	-0.6772	0.5593	-0.5952
0.5583	-5.188	0.5583	-20.312	0.5583	-0.6992	0.5583	-0.5808
0.5573	-5.224	0.5573	-18.168	0.5573	-0.7304	0.5573	-0.5876
0.5563	-5.152	0.5563	-17.92	0.5563	-0.6832	0.5563	-0.5696
0.5553	-5.032	0.5553	-18.188	0.5553	-0.68	0.5553	-0.562
0.5543	-5.156	0.5543	-19.336	0.5543	-0.7052	0.5543	-0.5808
0.5533	-5.144	0.5533	-19.812	0.5533	-0.7384	0.5533	-0.5756
0.5523	-5.212	0.5523	-19.492	0.5523	-0.7576	0.5523	-0.5872
0.5513	-5.22	0.5513	-19.992	0.5513	-0.7448	0.5513	-0.59
0.5503	-5.16	0.5503	-19.632	0.5503	-0.724	0.5503	-0.6176
0.5493	-5.088	0.5493	-19.392	0.5493	-0.6984	0.5493	-0.61
0.5483	-5.208	0.5483	-19.284	0.5483	-0.7072	0.5483	-0.6024
0.5473	-5.264	0.5473	-20.316	0.5473	-0.7324	0.5473	-0.618
0.5463	-5.372	0.5463	-20.328	0.5463	-0.726	0.5463	-0.642
0.5453	-5.3	0.5453	-20.732	0.5453	-0.7168	0.5453	-0.6244
0.5443	-5.312	0.5443	-21.208	0.5443	-0.7192	0.5443	-0.584
0.5433	-5.28	0.5433	-20.996	0.5433	-0.7396	0.5433	-0.568
0.5423	-5.28	0.5423	-20.844	0.5423	-0.7488	0.5423	-0.5856
0.5413	-5.252	0.5413	-22.432	0.5413	-0.7404	0.5413	-0.6128
0.5403	-5.468	0.5403	-24.592	0.5403	-0.7112	0.5403	-0.6424
0.5393	-5.404	0.5393	-24.056	0.5393	-0.7272	0.5393	-0.6788
0.5383	-5.368	0.5383	-23.78	0.5383	-0.736	0.5383	-0.6576
0.5373	-5.276	0.5373	-22.904	0.5373	-0.7568	0.5373	-0.686
0.5363	-5.332	0.5363	-22.056	0.5363	-0.7596	0.5363	-0.678
0.5353	-5.404	0.5353	-21.576	0.5353	-0.7552	0.5353	-0.6552
0.5343	-5.38	0.5343	-21.152	0.5343	-0.766	0.5343	-0.6476
0.5333	-5.46	0.5333	-20.74	0.5333	-0.7696	0.5333	-0.6708
0.5323	-5.58	0.5323	-20.504	0.5323	-0.7908	0.5323	-0.6876
0.5313	-5.584	0.5313	-20.472	0.5313	-0.8056	0.5313	-0.6796
0.5303	-5.648	0.5303	-21.1	0.5303	-0.7964	0.5303	-0.6744
0.5293	-5.72	0.5293	-21.924	0.5293	-0.8128	0.5293	-0.662
0.5283	-5.748	0.5283	-21.824	0.5283	-0.7968	0.5283	-0.6788
0.5273	-5.952	0.5273	-22.224	0.5273	-0.756	0.5273	-0.6792
0.5263	-5.944	0.5263	-22.56	0.5263	-0.768	0.5263	-0.6804
0.5253	-5.844	0.5253	-21.684	0.5253	-0.8036	0.5253	-0.682
0.5243	-5.928	0.5243	-22.204	0.5243	-0.8616	0.5243	-0.702
0.5233	-5.776	0.5233	-23.2	0.5233	-0.8792	0.5233	-0.6952
0.5223	-5.856	0.5223	-23.38	0.5223	-0.8808	0.5223	-0.68
0.5213	-5.868	0.5213	-23.112	0.5213	-0.8812	0.5213	-0.6808
0.5203	-6.064	0.5203	-22.264	0.5203	-0.8864	0.5203	-0.6892
0.5193	-5.96	0.5193	-22.532	0.5193	-0.9244	0.5193	-0.6892
0.5183	-6.108	0.5183	-22.704	0.5183	-0.9336	0.5183	-0.6736
0.5173	-5.884	0.5173	-22.66	0.5173	-0.8944	0.5173	-0.7188
0.5163	-5.896	0.5163	-23.072	0.5163	-0.926	0.5163	-0.6736
0.5153	-5.928	0.5153	-21.988	0.5153	-0.9728	0.5153	-0.6688
0.5143	-5.964	0.5143	-21.224	0.5143	-0.9764	0.5143	-0.7
0.5133	-6.052	0.5133	-21.208	0.5133	-0.9624	0.5133	-0.7036
0.5123	-6.092	0.5123	-21.532	0.5123	-0.9764	0.5123	-0.6992
0.5113	-6.064	0.5113	-22.232	0.5113	-0.9524	0.5113	-0.6728
0.5103	-6.02	0.5103	-22.448	0.5103	-0.9632	0.5103	-0.6424
0.5093	-5.984	0.5093	-21.7	0.5093	-0.96	0.5093	-0.658
0.5083	-6.028	0.5083	-21.624	0.5083	-0.9828	0.5083	-0.6664
0.5073	-6.304	0.5073	-22.416	0.5073	-0.9832	0.5073	-0.6872
0.5063	-6.364	0.5063	-21.6	0.5063	-0.9816	0.5063	-0.7468
0.5053	-6.412	0.5053	-21.912	0.5053	-0.9476	0.5053	-0.7516
0.5043	-6.488	0.5043	-21.772	0.5043	-0.9608	0.5043	-0.7288
0.5033	-6.532	0.5033	-21.72	0.5033	-0.9928	0.5033	-0.7072
0.5023	-6.608	0.5023	-22.66	0.5023	-0.9856	0.5023	-0.6964
0.5013	-6.456	0.5013	-22.636	0.5013	-0.938	0.5013	-0.7104
0.5003	-6.468	0.5003	-23.592	0.5003	-0.95	0.5003	-0.72
0.4993	-6.516	0.4993	-23.596	0.4993	-0.9776	0.4993	-0.7296
0.4983	-6.584	0.4983	-23.664	0.4983	-0.9656	0.4983	-0.726
0.4973	-6.552	0.4973	-23.068	0.4973	-0.9672	0.4973	-0.7668
0.4963	-6.448	0.4963	-23.368	0.4963	-0.9752	0.4963	-0.768
0.4953	-6.64	0.4953	-23.088	0.4953	-0.9732	0.4953	-0.7884
0.4943	-6.604	0.4943	-22.38	0.4943	-0.958	0.4943	-0.8232
0.4933	-6.66	0.4933	-21.812	0.4933	-0.9572	0.4933	-0.8128
0.4923	-6.552	0.4923	-22.376	0.4923	-0.9848	0.4923	-0.7824
0.4913	-6.688	0.4913	-23.504	0.4913	-0.9912	0.4913	-0.7936
0.4903	-6.608	0.4903	-22.972	0.4903	-0.9836	0.4903	-0.8268
0.4893	-6.504	0.4893	-22.812	0.4893	-1.02	0.4893	-0.8012
0.4883	-6.564	0.4883	-23.904	0.4883	-1.0904	0.4883	-0.7812
0.4873	-6.692	0.4873	-23.684	0.4873	-1.0768	0.4873	-0.7996
0.4863	-6.644	0.4863	-22.272	0.4863	-1.018	0.4863	-0.8024
0.4853	-6.584	0.4853	-21.912	0.4853	-1.0084	0.4853	-0.7876
0.4843	-6.652	0.4843	-22.868	0.4843	-1.006	0.4843	-0.7704
0.4833	-6.6	0.4833	-23.756	0.4833	-0.9888	0.4833	-0.7636
0.4823	-6.572	0.4823	-23.792	0.4823	-1.0228	0.4823	-0.7508
0.4813	-6.636	0.4813	-23.504	0.4813	-1.0212	0.4813	-0.7612
0.4803	-6.568	0.4803	-23.364	0.4803	-1.0344	0.4803	-0.7992
0.4793	-6.508	0.4793	-24.664	0.4793	-1.0336	0.4793	-0.7848
0.4783	-6.472	0.4783	-23.732	0.4783	-1.0288	0.4783	-0.718
0.4773	-6.704	0.4773	-23.824	0.4773	-1.0644	0.4773	-0.7504
0.4763	-6.668	0.4763	-24.1	0.4763	-1.0672	0.4763	-0.758
0.4753	-6.584	0.4753	-24.552	0.4753	-1.08	0.4753	-0.772
0.4743	-6.556	0.4743	-25.22	0.4743	-1.0844	0.4743	-0.7668
0.4733	-6.536	0.4733	-25.864	0.4733	-1.1016	0.4733	-0.7612
0.4723	-6.844	0.4723	-25.228	0.4723	-1.1312	0.4723	-0.7596
0.4713	-6.928	0.4713	-24.444	0.4713	-1.1496	0.4713	-0.7496
0.4703	-6.912	0.4703	-23.852	0.4703	-1.0944	0.4703	-0.7496
0.4693	-6.928	0.4693	-23.044	0.4693	-1.0532	0.4693	-0.7752
0.4683	-6.944	0.4683	-22.196	0.4683	-1.078	0.4683	-0.7908
0.4673	-6.856	0.4673	-22.5	0.4673	-1.0928	0.4673	-0.8024
0.4663	-6.968	0.4663	-22.352	0.4663	-1.0732	0.4663	-0.808
0.4653	-7.168	0.4653	-22.204	0.4653	-1.1012	0.4653	-0.7944
0.4643	-7.088	0.4643	-23.488	0.4643	-1.0904	0.4643	-0.7768
0.4633	-7.192	0.4633	-24.596	0.4633	-1.1012	0.4633	-0.7964
0.4623	-7.236	0.4623	-24.592	0.4623	-1.0976	0.4623	-0.8188
0.4613	-7.032	0.4613	-23.488	0.4613	-1.1204	0.4613	-0.7724
0.4603	-7.088	0.4603	-23.468	0.4603	-1.1704	0.4603	-0.7836
0.4593	-7.108	0.4593	-22.684	0.4593	-1.1892	0.4593	-0.7936
0.4583	-7.2	0.4583	-21.928	0.4583	-1.2048	0.4583	-0.8008
0.4573	-7.408	0.4573	-22.272	0.4573	-1.1888	0.4573	-0.7892
0.4563	-7.456	0.4563	-23.26	0.4563	-1.1868	0.4563	-0.804
0.4553	-7.352	0.4553	-23.4	0.4553	-1.19	0.4553	-0.8748
0.4543	-7.24	0.4543	-23.756	0.4543	-1.252	0.4543	-0.8232
0.4533	-7.388	0.4533	-23.928	0.4533	-1.1944	0.4533	-0.8376
0.4523	-7.428	0.4523	-25.08	0.4523	-1.1724	0.4523	-0.8696
0.4513	-7.328	0.4513	-24.876	0.4513	-1.2096	0.4513	-0.866
0.4503	-7.2	0.4503	-24.532	0.4503	-1.2596	0.4503	-0.828
0.4493	-7.248	0.4493	-24.38	0.4493	-1.228	0.4493	-0.836
0.4483	-7.352	0.4483	-24.148	0.4483	-1.2048	0.4483	-0.8716
0.4473	-7.4	0.4473	-24.308	0.4473	-1.1804	0.4473	-0.8792
0.4463	-7.6	0.4463	-25.068	0.4463	-1.1836	0.4463	-0.8492
0.4453	-7.908	0.4453	-25.744	0.4453	-1.1956	0.4453	-0.8204
0.4443	-7.6	0.4443	-25.58	0.4443	-1.19	0.4443	-0.8128
0.4433	-7.496	0.4433	-24.988	0.4433	-1.2308	0.4433	-0.8044
0.4423	-7.46	0.4423	-24.196	0.4423	-1.266	0.4423	-0.8596
0.4413	-7.632	0.4413	-24.4	0.4413	-1.318	0.4413	-0.8768
0.4403	-7.476	0.4403	-24.796	0.4403	-1.2784	0.4403	-0.894
0.4393	-7.42	0.4393	-24.052	0.4393	-1.2204	0.4393	-0.8996
0.4383	-7.232	0.4383	-24.088	0.4383	-1.2028	0.4383	-0.8784
0.4373	-7.268	0.4373	-23.876	0.4373	-1.2156	0.4373	-0.8696
0.4363	-7.504	0.4363	-23.632	0.4363	-1.2156	0.4363	-0.898
0.4353	-7.484	0.4353	-24.256	0.4353	-1.276	0.4353	-0.9128
0.4343	-7.508	0.4343	-24.988	0.4343	-1.3492	0.4343	-0.9096
0.4333	-7.504	0.4333	-25.636	0.4333	-1.3616	0.4333	-0.902
0.4323	-7.648	0.4323	-26.04	0.4323	-1.3864	0.4323	-0.892
0.4313	-7.712	0.4313	-26.028	0.4313	-1.368	0.4313	-0.9032
0.4303	-7.58	0.4303	-25.204	0.4303	-1.3448	0.4303	-0.914
0.4293	-7.708	0.4293	-24.64	0.4293	-1.3536	0.4293	-0.8988
0.4283	-7.94	0.4283	-23.828	0.4283	-1.3788	0.4283	-0.8852
0.4273	-7.972	0.4273	-23.108	0.4273	-1.3908	0.4273	-0.944
0.4263	-7.916	0.4263	-23.344	0.4263	-1.4612	0.4263	-0.9268
0.4253	-8.076	0.4253	-24.424	0.4253	-1.3852	0.4253	-0.8996
0.4243	-8.004	0.4243	-23.952	0.4243	-1.3728	0.4243	-0.8936
0.4233	-7.932	0.4233	-23.312	0.4233	-1.4092	0.4233	-0.8824
0.4223	-8.056	0.4223	-22.808	0.4223	-1.4072	0.4223	-0.8644
0.4213	-7.968	0.4213	-22.528	0.4213	-1.4128	0.4213	-0.8732
0.4203	-7.92	0.4203	-22.452	0.4203	-1.368	0.4203	-0.8588
0.4193	-8.316	0.4193	-23.276	0.4193	-1.3968	0.4193	-0.8776
0.4183	-8.288	0.4183	-22.68	0.4183	-1.4396	0.4183	-0.8852
0.4173	-8.26	0.4173	-21.852	0.4173	-1.4068	0.4173	-0.8852
0.4163	-8.284	0.4163	-21.032	0.4163	-1.3328	0.4163	-0.8996
0.4153	-8.12	0.4153	-22.008	0.4153	-1.32	0.4153	-0.9528
0.4143	-7.948	0.4143	-24.484	0.4143	-1.3272	0.4143	-0.912
0.4133	-8.184	0.4133	-26.42	0.4133	-1.3228	0.4133	-0.8972
0.4123	-8.184	0.4123	-26.104	0.4123	-1.3376	0.4123	-0.9248
0.4113	-8.228	0.4113	-25.58	0.4113	-1.3224	0.4113	-0.9172
0.4103	-8.032	0.4103	-25.308	0.4103	-1.3264	0.4103	-0.9628
0.4093	-8.22	0.4093	-26.212	0.4093	-1.33	0.4093	-0.9116
0.4083	-7.968	0.4083	-25.54	0.4083	-1.3892	0.4083	-0.932
0.4073	-7.892	0.4073	-26.048	0.4073	-1.3996	0.4073	-0.978
0.4063	-8.08	0.4063	-26.024	0.4063	-1.4364	0.4063	-0.9692
0.4053	-7.972	0.4053	-25.268	0.4053	-1.4676	0.4053	-0.9772
0.4043	-7.968	0.4043	-24.908	0.4043	-1.5212	0.4043	-0.978
0.4033	-8.204	0.4033	-25.048	0.4033	-1.5676	0.4033	-0.9644
0.4023	-7.96	0.4023	-24.316	0.4023	-1.5308	0.4023	-1.0148
0.4013	-7.704	0.4013	-24.808	0.4013	-1.476	0.4013	-0.948
0.4003	-7.664	0.4003	-25.148	0.4003	-1.4872	0.4003	-0.9716
0.3993	-7.976	0.3993	-26.688	0.3993	-1.474	0.3993	-0.9552
0.3983	-8.068	0.3983	-26.284	0.3983	-1.4948	0.3983	-0.9056
0.3973	-7.944	0.3973	-26.308	0.3973	-1.5276	0.3973	-0.9164
0.3963	-8.064	0.3963	-26.54	0.3963	-1.5212	0.3963	-0.9436
0.3953	-7.952	0.3953	-26.244	0.3953	-1.5408	0.3953	-0.972
0.3943	-8.34	0.3943	-26.052	0.3943	-1.572	0.3943	-0.9512
0.3933	-8.392	0.3933	-24.8	0.3933	-1.5984	0.3933	-0.9056
0.3923	-8.136	0.3923	-24.56	0.3923	-1.6136	0.3923	-0.9056
0.3913	-8.372	0.3913	-25.044	0.3913	-1.6028	0.3913	-0.9552
0.3903	-8.512	0.3903	-25.72	0.3903	-1.566	0.3903	-1.006
0.3893	-8.348	0.3893	-25.984	0.3893	-1.5364	0.3893	-1.0272
0.3883	-8.44	0.3883	-24.952	0.3883	-1.5516	0.3883	-1.0144
0.3873	-8.676	0.3873	-25.716	0.3873	-1.5812	0.3873	-1.0092
0.3863	-8.404	0.3863	-25.584	0.3863	-1.5628	0.3863	-0.9348
0.3853	-8.372	0.3853	-25.316	0.3853	-1.5188	0.3853	-0.964
0.3843	-8.376	0.3843	-24.324	0.3843	-1.498	0.3843	-0.9736
0.3833	-8.232	0.3833	-25.428	0.3833	-1.4828	0.3833	-0.9672
0.3823	-8.64	0.3823	-24.912	0.3823	-1.5056	0.3823	-0.9936
0.3813	-9.04	0.3813	-24.592	0.3813	-1.55	0.3813	-0.9812
0.3803	-9.208	0.3803	-25.248	0.3803	-1.5516	0.3803	-0.9596
0.3793	-9.268	0.3793	-25.8	0.3793	-1.5604	0.3793	-0.968
0.3783	-8.948	0.3783	-25.824	0.3783	-1.552	0.3783	-0.9456
0.3773	-8.716	0.3773	-26.368	0.3773	-1.5872	0.3773	-1.0044
0.3763	-8.828	0.3763	-25.636	0.3763	-1.6104	0.3763	-0.9984
0.3753	-8.768	0.3753	-25.872	0.3753	-1.6156	0.3753	-1.0432
0.3743	-8.896	0.3743	-25.688	0.3743	-1.5948	0.3743	-1.0836
0.3733	-9.088	0.3733	-25.712	0.3733	-1.6048	0.3733	-1.0036
0.3723	-9.064	0.3723	-25.328	0.3723	-1.616	0.3723	-1.0112
0.3713	-8.928	0.3713	-26.54	0.3713	-1.6412	0.3713	-0.9956
0.3703	-8.964	0.3703	-27.676	0.3703	-1.6324	0.3703	-1.016
0.3693	-8.68	0.3693	-27.904	0.3693	-1.5672	0.3693	-1.0148
0.3683	-8.512	0.3683	-27.68	0.3683	-1.5556	0.3683	-1.0124
0.3673	-8.588	0.3673	-26.628	0.3673	-1.5952	0.3673	-1.0088
0.3663	-8.548	0.3663	-26.1	0.3663	-1.6324	0.3663	-0.9764
0.3653	-8.64	0.3653	-25.516	0.3653	-1.7424	0.3653	-0.958
0.3643	-8.544	0.3643	-27.336	0.3643	-1.722	0.3643	-0.9452
0.3633	-8.728	0.3633	-28.02	0.3633	-1.6876	0.3633	-0.9704
0.3623	-8.876	0.3623	-26.792	0.3623	-1.6288	0.3623	-1.0416
0.3613	-9.064	0.3613	-28.08	0.3613	-1.6248	0.3613	-1.0108
0.3603	-9.036	0.3603	-28.576	0.3603	-1.6588	0.3603	-1.0272
0.3593	-8.976	0.3593	-27.8	0.3593	-1.682	0.3593	-1.1032
0.3583	-9.048	0.3583	-28.1	0.3583	-1.6628	0.3583	-1.0524
0.3573	-9.1	0.3573	-28.14	0.3573	-1.7356	0.3573	-1.0012
0.3563	-9.084	0.3563	-27.116	0.3563	-1.7496	0.3563	-1.024
0.3553	-9.092	0.3553	-25.244	0.3553	-1.7916	0.3553	-1.056
0.3543	-9.08	0.3543	-25.816	0.3543	-1.662	0.3543	-1.0268
0.3533	-9.16	0.3533	-27.056	0.3533	-1.6184	0.3533	-0.9968
0.3523	-9.552	0.3523	-27.532	0.3523	-1.648	0.3523	-1.0568
0.3513	-9.58	0.3513	-26.664	0.3513	-1.6812	0.3513	-1.0976
0.3503	-9.484	0.3503	-26.108	0.3503	-1.732	0.3503	-1.07
0.3493	-9.332	0.3493	-26.02	0.3493	-1.7408	0.3493	-1.0676
0.3483	-8.968	0.3483	-23.976	0.3483	-1.7844	0.3483	-1.0132
0.3473	-8.696	0.3473	-23.812	0.3473	-1.7552	0.3473	-1.0196
0.3463	-8.792	0.3463	-25.38	0.3463	-1.7392	0.3463	-1.0508
0.3453	-8.852	0.3453	-25.672	0.3453	-1.716	0.3453	-1.0808
0.3443	-8.644	0.3443	-26.792	0.3443	-1.7652	0.3443	-1.0892
0.3433	-8.936	0.3433	-29.068	0.3433	-1.8164	0.3433	-1.078
0.3423	-9.092	0.3423	-28.272	0.3423	-1.8776	0.3423	-1.0444
0.3413	-9.268	0.3413	-26.952	0.3413	-1.8452	0.3413	-1.102
0.3403	-9.248	0.3403	-26.88	0.3403	-1.7724	0.3403	-1.1428
0.3393	-9.02	0.3393	-27.636	0.3393	-1.7688	0.3393	-1.1508
0.3383	-9.308	0.3383	-26.78	0.3383	-1.7924	0.3383	-1.1372
0.3373	-9.784	0.3373	-25.464	0.3373	-1.7668	0.3373	-1.1292
0.3363	-9.868	0.3363	-26.748	0.3363	-1.8264	0.3363	-1.1512
0.3353	-9.764	0.3353	-27.364	0.3353	-1.8832	0.3353	-1.1628
0.3343	-9.564	0.3343	-26.212	0.3343	-1.8524	0.3343	-1.1724
0.3333	-9.68	0.3333	-25.228	0.3333	-1.7468	0.3333	-1.1952
0.3323	-9.532	0.3323	-25.344	0.3323	-1.7444	0.3323	-1.1952
0.3313	-9.692	0.3313	-25.96	0.3313	-1.732	0.3313	-1.1572
0.3303	-9.9	0.3303	-26.712	0.3303	-1.7432	0.3303	-1.184
0.3293	-9.944	0.3293	-27.312	0.3293	-1.7264	0.3293	-1.1644
0.3283	-10.136	0.3283	-26.616	0.3283	-1.7256	0.3283	-1.142
0.3273	-10.04	0.3273	-25.6	0.3273	-1.7276	0.3273	-1.1216
0.3263	-10.176	0.3263	-26.652	0.3263	-1.7296	0.3263	-1.1252
0.3253	-9.904	0.3253	-26.828	0.3253	-1.7576	0.3253	-1.1508
0.3243	-10.084	0.3243	-26.524	0.3243	-1.7156	0.3243	-1.1176
0.3233	-9.928	0.3233	-25.972	0.3233	-1.7248	0.3233	-1.0988
0.3223	-9.428	0.3223	-26.664	0.3223	-1.7396	0.3223	-1.1452
0.3213	-9.532	0.3213	-28.068	0.3213	-1.7792	0.3213	-1.1368
0.3203	-9.62	0.3203	-28.964	0.3203	-1.7492	0.3203	-1.1336
0.3193	-9.796	0.3193	-30.624	0.3193	-1.6912	0.3193	-1.1416
0.3183	-10.164	0.3183	-29.292	0.3183	-1.7296	0.3183	-1.146
0.3173	-9.956	0.3173	-28.764	0.3173	-1.7724	0.3173	-1.148
0.3163	-9.548	0.3163	-30.244	0.3163	-1.7736	0.3163	-1.1932
0.3153	-9.408	0.3153	-29.948	0.3153	-1.8476	0.3153	-1.2148
0.3143	-9.724	0.3143	-28.74	0.3143	-1.8236	0.3143	-1.2008
0.3133	-9.864	0.3133	-27.676	0.3133	-1.8852	0.3133	-1.1664
0.3123	-10.152	0.3123	-27.94	0.3123	-1.9192	0.3123	-1.1896
0.3113	-10.184	0.3113	-27.476	0.3113	-1.9152	0.3113	-1.1312
0.3103	-9.944	0.3103	-26.66	0.3103	-1.9344	0.3103	-1.1368
0.3093	-9.468	0.3093	-25.524	0.3093	-1.9476	0.3093	-1.112
0.3083	-9.924	0.3083	-25.592	0.3083	-1.9648	0.3083	-1.1432
0.3073	-10.556	0.3073	-25.356	0.3073	-1.9684	0.3073	-1.1588
0.3063	-10.932	0.3063	-25.68	0.3063	-1.9928	0.3063	-1.202
0.3053	-11.076	0.3053	-25.588	0.3053	-1.9628	0.3053	-1.2196
0.3043	-10.716	0.3043	-25.916	0.3043	-1.9588	0.3043	-1.2044
0.3033	-10.228	0.3033	-25.5	0.3033	-2.0196	0.3033	-1.2144
0.3023	-10.056	0.3023	-26.288	0.3023	-1.9448	0.3023	-1.22
0.3013	-10.192	0.3013	-25.924	0.3013	-1.9904	0.3013	-1.2128
0.3003	-11.104	0.3003	-25.94	0.3003	-2.0164	0.3003	-1.2288
0.2993	-11.708	0.2993	-26.04	0.2993	-2.0468	0.2993	-1.1828
0.2983	-11.188	0.2983	-25.74	0.2983	-2.0168	0.2983	-1.1584
0.2973	-10.648	0.2973	-25.588	0.2973	-1.9768	0.2973	-1.1668
0.2963	-9.996	0.2963	-26.804	0.2963	-1.9968	0.2963	-1.1936
0.2953	-9.736	0.2953	-25.864	0.2953	-2.03	0.2953	-1.1988
0.2943	-10.196	0.2943	-27.2	0.2943	-2.0184	0.2943	-1.1636
0.2933	-10.256	0.2933	-27.788	0.2933	-2.0028	0.2933	-1.1844
0.2923	-10.288	0.2923	-27.764	0.2923	-2.0428	0.2923	-1.206
0.2913	-9.964	0.2913	-28.608	0.2913	-2.0832	0.2913	-1.2476
0.2903	-9.864	0.2903	-29.944	0.2903	-2.1168	0.2903	-1.2224
0.2893	-9.74	0.2893	-30.104	0.2893	-2.088	0.2893	-1.2248
0.2883	-9.884	0.2883	-29.196	0.2883	-2.0876	0.2883	-1.214
0.2873	-10.504	0.2873	-28.772	0.2873	-2.118	0.2873	-1.1944
0.2863	-10.32	0.2863	-28.72	0.2863	-2.106	0.2863	-1.2104
0.2853	-10.58	0.2853	-28.404	0.2853	-2.1492	0.2853	-1.224
0.2843	-10.34	0.2843	-28.204	0.2843	-2.1732	0.2843	-1.2704
0.2833	-10.564	0.2833	-28.448	0.2833	-2.098	0.2833	-1.2736
0.2823	-11.252	0.2823	-27.848	0.2823	-2.0952	0.2823	-1.3044
0.2813	-11.612	0.2813	-28.888	0.2813	-2.0568	0.2813	-1.2576
0.2803	-11.332	0.2803	-29.604	0.2803	-2.0784	0.2803	-1.218
0.2793	-11.096	0.2793	-29.596	0.2793	-2.056	0.2793	-1.2216
0.2783	-10.972	0.2783	-30.584	0.2783	-2.0968	0.2783	-1.2436
0.2773	-10.252	0.2773	-30.704	0.2773	-2.1192	0.2773	-1.2456
0.2763	-10.176	0.2763	-30.296	0.2763	-2.1356	0.2763	-1.2308
0.2753	-10.64	0.2753	-29.812	0.2753	-2.1672	0.2753	-1.2476
0.2743	-10.336	0.2743	-28.604	0.2743	-2.216	0.2743	-1.2832
0.2733	-10.168	0.2733	-26.56	0.2733	-2.2068	0.2733	-1.2704
0.2723	-10.192	0.2723	-26.804	0.2723	-2.1716	0.2723	-1.2656
0.2713	-10.688	0.2713	-27.696	0.2713	-2.1044	0.2713	-1.3088
0.2703	-10.9	0.2703	-28.808	0.2703	-2.118	0.2703	-1.2892
0.2693	-10.84	0.2693	-29.78	0.2693	-2.1512	0.2693	-1.2752
0.2683	-11.332	0.2683	-29.312	0.2683	-2.1624	0.2683	-1.2784
0.2673	-10.924	0.2673	-29.86	0.2673	-2.2008	0.2673	-1.244
0.2663	-10.892	0.2663	-28.244	0.2663	-2.1776	0.2663	-1.268
0.2653	-11.12	0.2653	-28.784	0.2653	-2.2264	0.2653	-1.3096
0.2643	-11.116	0.2643	-29.192	0.2643	-2.2224	0.2643	-1.3048
0.2633	-10.72	0.2633	-29.676	0.2633	-2.24	0.2633	-1.31
0.2623	-10.756	0.2623	-30.26	0.2623	-2.1708	0.2623	-1.332
0.2613	-10.616	0.2613	-31.04	0.2613	-2.2124	0.2613	-1.3672
0.2603	-10.756	0.2603	-30.444	0.2603	-2.2188	0.2603	-1.314
0.2593	-10.372	0.2593	-30.4	0.2593	-2.2116	0.2593	-1.322
0.2583	-10.152	0.2583	-29.38	0.2583	-2.2024	0.2583	-1.3496
0.2573	-10.796	0.2573	-28.864	0.2573	-2.2184	0.2573	-1.364
0.2563	-10.656	0.2563	-29.268	0.2563	-2.2448	0.2563	-1.3224
0.2553	-10.132	0.2553	-29.148	0.2553	-2.2808	0.2553	-1.2856
0.2543	-10.808	0.2543	-28.4	0.2543	-2.3072	0.2543	-1.2608
0.2533	-11.012	0.2533	-27.588	0.2533	-2.3384	0.2533	-1.296
0.2523	-11.036	0.2523	-28.628	0.2523	-2.4432	0.2523	-1.3272
0.2513	-11.248	0.2513	-29.936	0.2513	-2.3364	0.2513	-1.2696
0.2503	-11.328	0.2503	-30.312	0.2503	-2.2624	0.2503	-1.252
0.2493	-11.312	0.2493	-30.5	0.2493	-2.2496	0.2493	-1.2492
0.2483	-10.804	0.2483	-29.4	0.2483	-2.1908	0.2483	-1.2908
0.2473	-11.428	0.2473	-27.98	0.2473	-2.1912	0.2473	-1.332
0.2463	-11.476	0.2463	-27.624	0.2463	-2.1972	0.2463	-1.3444
0.2453	-11.34	0.2453	-27.588	0.2453	-2.1672	0.2453	-1.3368
0.2443	-10.704	0.2443	-26.904	0.2443	-2.2144	0.2443	-1.3816
0.2433	-10.364	0.2433	-26.868	0.2433	-2.162	0.2433	-1.364
0.2423	-10.808	0.2423	-25.172	0.2423	-2.0716	0.2423	-1.4332
0.2413	-11.004	0.2413	-25.896	0.2413	-2.1236	0.2413	-1.4924
0.2403	-10.952	0.2403	-27.944	0.2403	-2.2032	0.2403	-1.4684
0.2393	-10.96	0.2393	-28.576	0.2393	-2.272	0.2393	-1.4836
0.2383	-10.936	0.2383	-28.252	0.2383	-2.3044	0.2383	-1.4768
0.2373	-10.852	0.2373	-27.208	0.2373	-2.338	0.2373	-1.4296
0.2363	-11.428	0.2363	-26.832	0.2363	-2.2988	0.2363	-1.4328
0.2353	-11.66	0.2353	-27.232	0.2353	-2.3412	0.2353	-1.454
0.2343	-11.564	0.2343	-27.104	0.2343	-2.3568	0.2343	-1.516
0.2333	-11.572	0.2333	-28.332	0.2333	-2.3508	0.2333	-1.5224
0.2323	-11.928	0.2323	-29.044	0.2323	-2.3472	0.2323	-1.4912
0.2313	-11.264	0.2313	-30.62	0.2313	-2.4308	0.2313	-1.5084
0.2303	-11.416	0.2303	-30.66	0.2303	-2.4692	0.2303	-1.4716
0.2293	-11.712	0.2293	-29.648	0.2293	-2.4504	0.2293	-1.4256
0.2283	-12.04	0.2283	-29.048	0.2283	-2.5476	0.2283	-1.5076
0.2273	-11.812	0.2273	-29.092	0.2273	-2.5876	0.2273	-1.4508
0.2263	-11.384	0.2263	-30.972	0.2263	-2.5884	0.2263	-1.4312
0.2253	-11.212	0.2253	-32.028	0.2253	-2.53	0.2253	-1.398
0.2243	-11.228	0.2243	-32.364	0.2243	-2.4412	0.2243	-1.3964
0.2233	-11.772	0.2233	-31.276	0.2233	-2.4356	0.2233	-1.3756
0.2223	-12.344	0.2223	-30.584	0.2223	-2.4428	0.2223	-1.3964
0.2213	-12.368	0.2213	-30.564	0.2213	-2.4516	0.2213	-1.432
0.2203	-12.628	0.2203	-29.88	0.2203	-2.4516	0.2203	-1.4196
0.2193	-12.8	0.2193	-30.272	0.2193	-2.49	0.2193	-1.418
0.2183	-12.756	0.2183	-30.952	0.2183	-2.612	0.2183	-1.5036
0.2173	-12.408	0.2173	-29.4	0.2173	-2.6564	0.2173	-1.454
0.2163	-12.352	0.2163	-28.932	0.2163	-2.5948	0.2163	-1.5196
0.2153	-12.416	0.2153	-28.74	0.2153	-2.6448	0.2153	-1.5204
0.2143	-12.192	0.2143	-29.468	0.2143	-2.5536	0.2143	-1.51
0.2133	-12.208	0.2133	-29.768	0.2133	-2.516	0.2133	-1.4628
0.2123	-12.44	0.2123	-29.456	0.2123	-2.5896	0.2123	-1.4608
0.2113	-11.904	0.2113	-28.94	0.2113	-2.6528	0.2113	-1.4552
0.2103	-11.82	0.2103	-29.08	0.2103	-2.6668	0.2103	-1.498
0.2093	-11.872	0.2093	-28.484	0.2093	-2.6108	0.2093	-1.47
0.2083	-11.96	0.2083	-28.156	0.2083	-2.64	0.2083	-1.4584
0.2073	-12.372	0.2073	-29.068	0.2073	-2.6564	0.2073	-1.5076
0.2063	-13.024	0.2063	-28.756	0.2063	-2.6992	0.2063	-1.5832
0.2053	-12.628	0.2053	-27.064	0.2053	-2.5948	0.2053	-1.5476
0.2043	-12.612	0.2043	-26.116	0.2043	-2.5348	0.2043	-1.5308
0.2033	-12.716	0.2033	-25.544	0.2033	-2.5032	0.2033	-1.5012
0.2023	-12.936	0.2023	-27.008	0.2023	-2.5492	0.2023	-1.4992
0.2013	-12.64	0.2013	-27.732	0.2013	-2.6324	0.2013	-1.518
0.2003	-12.06	0.2003	-28.644	0.2003	-2.6932	0.2003	-1.5512
0.1993	-11.78	0.1993	-30.996	0.1993	-2.7452	0.1993	-1.5896
0.1983	-12.164	0.1983	-31.576	0.1983	-2.7468	0.1983	-1.5836
0.1973	-12.64	0.1973	-30.836	0.1973	-2.758	0.1973	-1.5336
0.1963	-12.036	0.1963	-30.62	0.1963	-2.7884	0.1963	-1.534
0.1953	-11.416	0.1953	-31.664	0.1953	-2.8336	0.1953	-1.5524
0.1943	-11.612	0.1943	-31.432	0.1943	-2.8848	0.1943	-1.5512
0.1933	-11.92	0.1933	-30.904	0.1933	-2.8672	0.1933	-1.5708
0.1923	-12.456	0.1923	-30.788	0.1923	-2.7228	0.1923	-1.5408
0.1913	-12.04	0.1913	-30.58	0.1913	-2.6144	0.1913	-1.5496
0.1903	-11.52	0.1903	-30.112	0.1903	-2.5888	0.1903	-1.5764
0.1893	-12.184	0.1893	-29.792	0.1893	-2.5904	0.1893	-1.6336
0.1883	-12.408	0.1883	-29.04	0.1883	-2.5452	0.1883	-1.5968
0.1873	-11.852	0.1873	-28.604	0.1873	-2.4968	0.1873	-1.646
0.1863	-11.628	0.1863	-28.564	0.1863	-2.5632	0.1863	-1.684
0.1853	-11.604	0.1853	-28.76	0.1853	-2.6128	0.1853	-1.706
0.1843	-12.236	0.1843	-29.792	0.1843	-2.6536	0.1843	-1.6936
0.1833	-12.852	0.1833	-30.284	0.1833	-2.7024	0.1833	-1.678
0.1823	-12.532	0.1823	-32.104	0.1823	-2.7432	0.1823	-1.6604
0.1813	-12.172	0.1813	-31.312	0.1813	-2.7596	0.1813	-1.6348
0.1803	-12.74	0.1803	-28.924	0.1803	-2.8	0.1803	-1.65
0.1793	-12.584	0.1793	-27.556	0.1793	-2.8924	0.1793	-1.6916
0.1783	-12.648	0.1783	-26.952	0.1783	-2.9696	0.1783	-1.65
0.1773	-12.716	0.1773	-27.844	0.1773	-2.9696	0.1773	-1.6332
0.1763	-12.596	0.1763	-28.164	0.1763	-3.01	0.1763	-1.5996
0.1753	-12.008	0.1753	-27.416	0.1753	-2.9884	0.1753	-1.5896
0.1743	-12.312	0.1743	-27.668	0.1743	-2.9608	0.1743	-1.582
0.1733	-13.528	0.1733	-29.076	0.1733	-2.8716	0.1733	-1.5788
0.1723	-12.976	0.1723	-30.108	0.1723	-2.82	0.1723	-1.54
0.1713	-12.98	0.1713	-30.62	0.1713	-2.8564	0.1713	-1.5424
0.1703	-12.764	0.1703	-30.856	0.1703	-2.8144	0.1703	-1.5344
0.1693	-12.912	0.1693	-31.356	0.1693	-2.8856	0.1693	-1.5364
0.1683	-13.008	0.1683	-31.776	0.1683	-2.9868	0.1683	-1.5776
0.1673	-12.876	0.1673	-30.988	0.1673	-2.9772	0.1673	-1.6632
0.1663	-13.032	0.1663	-30.064	0.1663	-2.9712	0.1663	-1.7012
0.1653	-13.388	0.1653	-30.984	0.1653	-3.0332	0.1653	-1.7284
0.1643	-13.372	0.1643	-30.16	0.1643	-2.8948	0.1643	-1.7244
0.1633	-13.048	0.1633	-29.22	0.1633	-2.8592	0.1633	-1.6936
0.1623	-13.064	0.1623	-29.16	0.1623	-2.8204	0.1623	-1.702
0.1613	-12.868	0.1613	-32.18	0.1613	-2.8512	0.1613	-1.6848
0.1603	-13.28	0.1603	-31.696	0.1603	-2.8616	0.1603	-1.6532
0.1593	-14.108	0.1593	-29.772	0.1593	-2.8692	0.1593	-1.6052
0.1583	-13.096	0.1583	-28.484	0.1583	-2.9568	0.1583	-1.6244
0.1573	-13.212	0.1573	-27.744	0.1573	-3.006	0.1573	-1.6304
0.1563	-13.52	0.1563	-28.956	0.1563	-3.1172	0.1563	-1.6792
0.1553	-13.724	0.1553	-30.788	0.1553	-3.162	0.1553	-1.7048
0.1543	-13.04	0.1543	-31.216	0.1543	-3.256	0.1543	-1.6408
0.1533	-13.144	0.1533	-30.524	0.1533	-3.2004	0.1533	-1.6544
0.1523	-12.592	0.1523	-31.144	0.1523	-3.2268	0.1523	-1.6772
0.1513	-12.936	0.1513	-32.776	0.1513	-3.1544	0.1513	-1.7
0.1503	-12.812	0.1503	-32.88	0.1503	-2.944	0.1503	-1.6904
0.1493	-13.284	0.1493	-32.3	0.1493	-2.9668	0.1493	-1.6632
0.1483	-13.34	0.1483	-32.504	0.1483	-2.9	0.1483	-1.6988
0.1473	-13.54	0.1473	-31.744	0.1473	-2.9072	0.1473	-1.6952
0.1463	-13.472	0.1463	-29.444	0.1463	-3.0008	0.1463	-1.6308
0.1453	-13.264	0.1453	-29.688	0.1453	-3.064	0.1453	-1.6424
0.1443	-12.936	0.1443	-30.368	0.1443	-3.1616	0.1443	-1.64
0.1433	-12.628	0.1433	-30.836	0.1433	-3.1864	0.1433	-1.6416
0.1423	-12.828	0.1423	-31.38	0.1423	-3.0956	0.1423	-1.6592
0.1413	-13.46	0.1413	-31.536	0.1413	-3.112	0.1413	-1.6732
0.1403	-13.624	0.1403	-31.928	0.1403	-3.1516	0.1403	-1.702
0.1393	-13.768	0.1393	-31.472	0.1393	-3.2608	0.1393	-1.6436
0.1383	-14.364	0.1383	-32.536	0.1383	-3.3156	0.1383	-1.6956
0.1373	-14.164	0.1373	-32.648	0.1373	-3.2976	0.1373	-1.6304
0.1363	-13.804	0.1363	-32.392	0.1363	-3.312	0.1363	-1.5848
0.1353	-12.616	0.1353	-31.884	0.1353	-3.2604	0.1353	-1.5956
0.1343	-12.592	0.1343	-32.808	0.1343	-3.2696	0.1343	-1.622
0.1333	-14.008	0.1333	-32.716	0.1333	-3.298	0.1333	-1.6528
0.1323	-14.148	0.1323	-31.9	0.1323	-3.3356	0.1323	-1.6744
0.1313	-14.028	0.1313	-31.692	0.1313	-3.3776	0.1313	-1.6564
0.1303	-14.728	0.1303	-30.672	0.1303	-3.318	0.1303	-1.644
0.1293	-15.108	0.1293	-29.752	0.1293	-3.3708	0.1293	-1.652
0.1283	-14.34	0.1283	-29.488	0.1283	-3.3204	0.1283	-1.6532
0.1273	-13.624	0.1273	-29.512	0.1273	-3.346	0.1273	-1.6484
0.1263	-14.328	0.1263	-29.296	0.1263	-3.4216	0.1263	-1.7456
0.1253	-14.94	0.1253	-29.876	0.1253	-3.4448	0.1253	-1.766
0.1243	-15.248	0.1243	-30.544	0.1243	-3.462	0.1243	-1.7076
0.1233	-14.508	0.1233	-31.112	0.1233	-3.2756	0.1233	-1.7204
0.1223	-14.62	0.1223	-32.22	0.1223	-3.2456	0.1223	-1.7844
0.1213	-13.936	0.1213	-31.84	0.1213	-3.2092	0.1213	-1.816
0.1203	-14.008	0.1203	-30.812	0.1203	-3.2768	0.1203	-1.8312
0.1193	-14.444	0.1193	-31.448	0.1193	-3.274	0.1193	-1.8264
0.1183	-14.156	0.1183	-32.224	0.1183	-3.2684	0.1183	-1.844
0.1173	-14.508	0.1173	-32.408	0.1173	-3.3148	0.1173	-1.7944
0.1163	-13.988	0.1163	-33.468	0.1163	-3.3036	0.1163	-1.7556
0.1153	-13.716	0.1153	-32.564	0.1153	-3.3648	0.1153	-1.7872
0.1143	-13.844	0.1143	-30.324	0.1143	-3.47	0.1143	-1.8312
0.1133	-13.86	0.1133	-30.808	0.1133	-3.4972	0.1133	-1.8296
0.1123	-14.072	0.1123	-30.36	0.1123	-3.5744	0.1123	-1.8092
0.1113	-14.628	0.1113	-29.48	0.1113	-3.4076	0.1113	-1.8068
0.1103	-14.808	0.1103	-29.156	0.1103	-3.3848	0.1103	-1.7768
0.1093	-15.332	0.1093	-28.112	0.1093	-3.4572	0.1093	-1.7664
0.1083	-15.072	0.1083	-28.32	0.1083	-3.5128	0.1083	-1.7904
0.1073	-15.108	0.1073	-28.076	0.1073	-3.5564	0.1073	-1.7724
0.1063	-15.32	0.1063	-27.892	0.1063	-3.64	0.1063	-1.8048
0.1053	-14.948	0.1053	-28.012	0.1053	-3.5984	0.1053	-1.8548
0.1043	-14.668	0.1043	-28.508	0.1043	-3.656	0.1043	-1.874
0.1033	-15.104	0.1033	-29.252	0.1033	-3.6804	0.1033	-1.8148
0.1023	-14.46	0.1023	-28.14	0.1023	-3.452	0.1023	-1.8152
0.1013	-15.184	0.1013	-30.052	0.1013	-3.4716	0.1013	-1.7788
0.1003	-15.272	0.1003	-29.884	0.1003	-3.4764	0.1003	-1.7436
0.0993	-15.576	0.0993	-28.824	0.0993	-3.4808	0.0993	-1.7384
0.0983	-14.72	0.0983	-29.432	0.0983	-3.5036	0.0983	-1.7592
0.0973	-14.672	0.0973	-30.516	0.0973	-3.6236	0.0973	-1.768
0.0963	-16.088	0.0963	-32.22	0.0963	-3.5328	0.0963	-1.8048
0.0953	-13.944	0.0953	-32.612	0.0953	-3.5192	0.0953	-1.8932
0.0943	-14.344	0.0943	-32.636	0.0943	-3.6096	0.0943	-1.9
0.0933	-15.216	0.0933	-33.308	0.0933	-3.5164	0.0933	-1.9092
0.0923	-14.768	0.0923	-33.172	0.0923	-3.4268	0.0923	-1.9176
0.0913	-14.116	0.0913	-32.76	0.0913	-3.422	0.0913	-1.9432
0.0903	-14.364	0.0903	-32.784	0.0903	-3.3788	0.0903	-1.912
0.0893	-14.552	0.0893	-32.644	0.0893	-3.4744	0.0893	-1.924
0.0883	-14.692	0.0883	-32.708	0.0883	-3.386	0.0883	-1.9236
0.0873	-15.336	0.0873	-31.324	0.0873	-3.4372	0.0873	-1.91
0.0863	-14.708	0.0863	-30.868	0.0863	-3.5564	0.0863	-1.958
0.0853	-15.388	0.0853	-31.38	0.0853	-3.6032	0.0853	-1.9476
0.0843	-16.148	0.0843	-31.584	0.0843	-3.4656	0.0843	-1.8724
0.0833	-15.2	0.0833	-31.212	0.0833	-3.5208	0.0833	-1.8696
0.0823	-15.904	0.0823	-31.528	0.0823	-3.5704	0.0823	-1.8296
0.0813	-15.572	0.0813	-31.088	0.0813	-3.5748	0.0813	-1.88
0.0803	-16.152	0.0803	-30.284	0.0803	-3.6452	0.0803	-1.9412
0.0793	-16.232	0.0793	-29.064	0.0793	-3.6168	0.0793	-1.9048
0.0783	-16.42	0.0783	-29.76	0.0783	-3.6376	0.0783	-1.8756
0.0773	-15.348	0.0773	-30.648	0.0773	-3.6584	0.0773	-1.9076
0.0763	-14.508	0.0763	-31.848	0.0763	-3.7264	0.0763	-1.9304
0.0753	-15.532	0.0753	-31.692	0.0753	-3.79	0.0753	-1.9816
0.0743	-16.912	0.0743	-30.436	0.0743	-3.824	0.0743	-1.9068
0.0733	-16.688	0.0733	-31.204	0.0733	-3.7672	0.0733	-1.9724
0.0723	-16.668	0.0723	-33.08	0.0723	-3.6768	0.0723	-1.9788
0.0713	-18.452	0.0713	-33.384	0.0713	-3.6544	0.0713	-1.9712
0.0703	-18.152	0.0703	-31.424	0.0703	-3.7352	0.0703	-1.9656
0.0693	-16.952	0.0693	-30.76	0.0693	-3.7572	0.0693	-1.954
0.0683	-17.004	0.0683	-31.544	0.0683	-3.8128	0.0683	-1.9636
0.0673	-15.548	0.0673	-32.116	0.0673	-3.818	0.0673	-1.9552
0.0663	-15.764	0.0663	-30.484	0.0663	-3.8768	0.0663	-1.8892
0.0653	-16.672	0.0653	-31.332	0.0653	-3.8456	0.0653	-1.9388
0.0643	-17.064	0.0643	-31.312	0.0643	-3.9464	0.0643	-1.964
0.0633	-17.2	0.0633	-31.168	0.0633	-3.9964	0.0633	-1.9884
0.0623	-16.16	0.0623	-32.66	0.0623	-4.032	0.0623	-1.908
0.0613	-15.396	0.0613	-31.716	0.0613	-4.056	0.0613	-1.93
0.0603	-15.328	0.0603	-31.764	0.0603	-4.152	0.0603	-1.9452
0.0593	-16.612	0.0593	-31.944	0.0593	-3.858	0.0593	-1.9408
0.0583	-16.884	0.0583	-32.436	0.0583	-3.8248	0.0583	-1.9444
0.0573	-17.436	0.0573	-31.14	0.0573	-3.8824	0.0573	-1.9036
0.0563	-17.868	0.0563	-30.832	0.0563	-3.8916	0.0563	-1.928
0.0553	-17.372	0.0553	-32.116	0.0553	-3.9772	0.0553	-1.9964
0.0543	-16.48	0.0543	-34.732	0.0543	-3.9624	0.0543	-1.9672
0.0533	-16.688	0.0533	-34.968	0.0533	-4.032	0.0533	-1.9944
0.0523	-15.94	0.0523	-33.388	0.0523	-4.004	0.0523	-2.064
0.0513	-14.784	0.0513	-33.456	0.0513	-4.024	0.0513	-2.1296
0.0503	-15.804	0.0503	-32.644	0.0503	-3.9932	0.0503	-2.092
0.0493	-16.192	0.0493	-31.42	0.0493	-4.028	0.0493	-2.0596
0.0483	-16.704	0.0483	-33.708	0.0483	-4.056	0.0483	-2.0696
0.0473	-15.712	0.0473	-33.428	0.0473	-4.132	0.0473	-2.0572
0.0463	-15.36	0.0463	-33.228	0.0463	-4.132	0.0463	-2.0832
0.0453	-16.02	0.0453	-34.76	0.0453	-4.12	0.0453	-2.0488
0.0443	-16.004	0.0443	-36.084	0.0443	-4.1	0.0443	-2.0448
0.0433	-16.576	0.0433	-34.832	0.0433	-4.18	0.0433	-2.01
0.0423	-16.38	0.0423	-33.808	0.0423	-4.18	0.0423	-1.9912
0.0413	-15.892	0.0413	-33.648	0.0413	-4.196	0.0413	-2.0028
0.0403	-17.256	0.0403	-34.076	0.0403	-4.212	0.0403	-2.038
0.0393	-18.036	0.0393	-34.352	0.0393	-4.268	0.0393	-2.0436
0.0383	-16.548	0.0383	-34.652	0.0383	-4.18	0.0383	-1.9908
0.0373	-17.74	0.0373	-34.984	0.0373	-4.148	0.0373	-1.9848
0.0363	-17.54	0.0363	-35.768	0.0363	-4.108	0.0363	-1.9632
0.0353	-15.356	0.0353	-35.392	0.0353	-4.024	0.0353	-1.9492
0.0343	-16.972	0.0343	-34.752	0.0343	-4.004	0.0343	-1.9372
0.0333	-16.656	0.0333	-32.788	0.0333	-4.108	0.0333	-1.9212
0.0323	-16.016	0.0323	-32.516	0.0323	-4.092	0.0323	-1.8916
0.0313	-15.648	0.0313	-34.18	0.0313	-4.144	0.0313	-1.9192
0.0303	-14.984	0.0303	-35.244	0.0303	-4.224	0.0303	-1.92
0.0293	-15.504	0.0293	-33.32	0.0293	-4.28	0.0293	-1.936
0.0283	-15.04	0.0283	-33.308	0.0283	-4.376	0.0283	-1.9788
0.0273	-14.48	0.0273	-32.096	0.0273	-4.276	0.0273	-1.9304
0.0263	-15.796	0.0263	-34.208	0.0263	-4.216	0.0263	-1.9408
0.0253	-15.848	0.0253	-33.34	0.0253	-4.264	0.0253	-1.9696
0.0243	-15.444	0.0243	-34.352	0.0243	-4.216	0.0243	-2.0028
0.0233	-14.492	0.0233	-34.968	0.0233	-4.292	0.0233	-2.0152
0.0223	-15.576	0.0223	-33.688	0.0223	-4.24	0.0223	-2.0292
0.0213	-16.312	0.0213	-32.192	0.0213	-4.296	0.0213	-2.048
0.0203	-16.86	0.0203	-31.988	0.0203	-4.308	0.0203	-2.118
0.0193	-17.264	0.0193	-32.744	0.0193	-4.344	0.0193	-2.0964
0.0183	-16.564	0.0183	-34.052	0.0183	-4.36	0.0183	-2.07
0.0173	-17.208	0.0173	-35.072	0.0173	-4.372	0.0173	-2.0392
0.0163	-16.98	0.0163	-35.42	0.0163	-4.252	0.0163	-2.082
0.0153	-16.964	0.0153	-34.06	0.0153	-4.28	0.0153	-2.0964
0.0143	-15.132	0.0143	-34.872	0.0143	-4.292	0.0143	-2.108
0.0133	-15.68	0.0133	-33.504	0.0133	-4.288	0.0133	-2.098
0.0123	-16.272	0.0123	-32.432	0.0123	-4.268	0.0123	-2.1032
0.0113	-15.628	0.0113	-33.084	0.0113	-4.192	0.0113	-2.0748
0.0103	-16.196	0.0103	-32.968	0.0103	-4.252	0.0103	-2.0964
0.0093	-17.324	0.0093	-32.928	0.0093	-4.316	0.0093	-2.1596
0.0083	-15.852	0.0083	-33.908	0.0083	-4.392	0.0083	-2.1428
0.0073	-17.064	0.0073	-33.572	0.0073	-4.296	0.0073	-2.1568
0.0063	-17.484	0.0063	-34.344	0.0063	-4.328	0.0063	-2.1392
0.0053	-16.78	0.0053	-38.116	0.0053	-4.332	0.0053	-2.0968
0.0043	-17.42	0.0043	-36.992	0.0043	-4.328	0.0043	-2.1076
0.0033	-16.004	0.0033	-36.776	0.0033	-4.3	0.0033	-2.0996
0.0023	-15.512	0.0023	-37.14	0.0023	-4.344	0.0023	-2.07
0.0013	-16.664	0.0013	-37.396	0.0013	-4.42	0.0013	-2.1288

## Sheet: Figs. 2b,2c
Ni-SAC	1		2		3		FE		yield rate
Potential	FE	yield rate	FE	yield rate	FE	yield rate	mean	deviation	mean	deviation
0.7	89.7426	0.0953	87.8303	0.10916	87.118	0.10176	88.2303	1.35726	0.10207	0.00694
0.6	89.5582	0.16936	89.7169	0.17811	86.733	0.16972	88.6694	1.67882	0.17239	0.00495
0.5	89.4131	0.22445	88.0578	0.209	89.6027	0.21267	89.0245	0.84255	0.21537	0.00807
0.4	89.1036	0.25189	86.1935	0.24227	88.8292	0.23132	88.0421	1.60676	0.24183	0.01029
0.3	86.1046	0.26654	84.875	0.2771	87.2451	0.28013	86.0749	1.18529	0.27459	0.00713
0.2	80.0965	0.27419	84.3029	0.30738	77.2138	0.28976	80.5377	3.56511	0.29044	0.01661
Ni-CNS	1		2		3		FE		yield rate
Potential	FE	yield rate	FE	yield rate	FE	yield rate	mean	deviation	mean	deviation
0.7	44.1222	0.03651	46.6852	0.03386	42.8273	0.03824	44.5449	1.96337	0.0362	0.00221
0.6	44.9236	0.06324	48.5981	0.05514	48.8593	0.0618	47.4603	2.20074	0.06006	0.00432
0.5	41.1862	0.07838	35.6901	0.07091	44.7045	0.07319	40.5269	4.54323	0.07416	0.00383
0.4	37.3827	0.08004	38.7018	0.08576	38.0954	0.08355	38.06	0.66025	0.08312	0.00288
0.3	35.6823	0.07289	35.4687	0.09668	37.6864	0.09624	36.2791	1.2234	0.0886	0.01361
0.2	32.9302	0.07757	31.3531	0.09502	30.5962	0.08618	31.6265	1.19076	0.08626	0.00872

## Sheet: Fig. 2d
Ni-SAC										Ni MOF NSs		Co-SAs/NC		Ni4-B1@BNC		oxo G/NH3·H2O		Mo-TiO2-2		PEI50CMK3-800T		O-BC-2-650		Ni-N2O2/C		a-NiO NSs		N-DCDs		MgP-DHTA-COF
X	Y	X	Y	X	Y	X	Y	X	Y	X	Y	X	Y	X	Y	X	Y	X	Y	X	Y	X	Y	X	Y	X	Y	X	Y	X	Y
0.2	726.1	0.3	686.475	0.4	604.575	0.5	538.425	0.6	430.975	0.3	90	0.5	38.1	0.6	128.5	0.2	224.8	0.2	250	0.2	345.5	0.55	412.8	0.4	45.1	0.51	145	0.3	613.58	0.2	362

## Sheet: Fig. 2e
Time	FE	yield rate
1	81.7486	0.27197
2	78.5022	0.27256
3	78.471	0.28848
4	85.911	0.26338
5	84.4824	0.26916
6	84.1445	0.27781
7	88.1574	0.29503
8	86.7995	0.27668
9	84.0198	0.27291
10	85.3703	0.27773
11	84.6742	0.28557
12	79.0575	0.28154
13	81.5615	0.26064
14	81.2231	0.27734
15	80.1998	0.26516
16	77.4648	0.25682
17	81.606	0.25195
18	81.7486	0.27197
19	82.7071	0.27189
20	80.565	0.27814

## Sheet: Fig. 2f
CNS			Ni-SAC			Ni-CNS
Potential	n	HO2- %	Potential	n	HO2- %	Potential	n	HO2- %
0.8003	3.87175	6.4124	0.8003	2.52382	73.8089	0.8003	3.02623	48.6887
0.7993	3.8739	6.30488	0.7993	2.52184	73.9082	0.7993	3.02878	48.5612
0.7983	3.87586	6.2068	0.7983	2.52365	73.8177	0.7983	3.02942	48.529
0.7973	3.87696	6.15195	0.7973	2.5279	73.6052	0.7973	3.03049	48.4755
0.7963	3.87861	6.0695	0.7963	2.5244	73.7802	0.7963	3.02866	48.5668
0.7953	3.88032	5.98415	0.7953	2.524	73.7999	0.7953	3.03172	48.4138
0.7943	3.88235	5.88246	0.7943	2.52917	73.5416	0.7943	3.03361	48.3193
0.7933	3.88403	5.79865	0.7933	2.52504	73.7478	0.7933	3.03435	48.2825
0.7923	3.88596	5.70179	0.7923	2.52085	73.9574	0.7923	3.03477	48.2616
0.7913	3.88665	5.66736	0.7913	2.52618	73.6908	0.7913	3.03636	48.1821
0.7903	3.88807	5.59626	0.7903	2.52364	73.8182	0.7903	3.03677	48.1615
0.7893	3.88815	5.59269	0.7893	2.52441	73.7793	0.7893	3.03646	48.1769
0.7883	3.89132	5.43381	0.7883	2.52575	73.7124	0.7883	3.03597	48.2015
0.7873	3.89152	5.42418	0.7873	2.52399	73.8006	0.7873	3.04046	47.9772
0.7863	3.89156	5.422	0.7863	2.52544	73.728	0.7863	3.03984	48.008
0.7853	3.89481	5.25946	0.7853	2.52495	73.7524	0.7853	3.0376	48.1201
0.7843	3.89551	5.22436	0.7843	2.52446	73.7769	0.7843	3.04211	47.8942
0.7833	3.89632	5.18389	0.7833	2.52791	73.6047	0.7833	3.03905	48.0477
0.7823	3.89771	5.11448	0.7823	2.52433	73.7833	0.7823	3.03979	48.0104
0.7813	3.89879	5.0605	0.7813	2.52627	73.6866	0.7813	3.04192	47.9038
0.7803	3.89899	5.05074	0.7803	2.52724	73.638	0.7803	3.0412	47.94
0.7793	3.90123	4.93861	0.7793	2.52441	73.7797	0.7793	3.041	47.9498
0.7783	3.90175	4.91236	0.7783	2.52928	73.5361	0.7783	3.04196	47.9021
0.7773	3.90247	4.8766	0.7773	2.52557	73.7214	0.7773	3.04437	47.7816
0.7763	3.90417	4.79152	0.7763	2.52794	73.6031	0.7763	3.04436	47.7822
0.7753	3.9057	4.71501	0.7753	2.5262	73.6901	0.7753	3.04434	47.7828
0.7743	3.90509	4.74569	0.7743	2.52549	73.7253	0.7743	3.0456	47.7199
0.7733	3.90644	4.67807	0.7733	2.5273	73.6347	0.7733	3.04481	47.7597
0.7723	3.90783	4.60829	0.7723	2.52836	73.5819	0.7723	3.04435	47.7826
0.7713	3.90941	4.52964	0.7713	2.52668	73.666	0.7713	3.04549	47.7254
0.7703	3.91	4.49991	0.7703	2.52758	73.621	0.7703	3.04504	47.7481
0.7693	3.91078	4.46079	0.7693	2.52909	73.5456	0.7693	3.04498	47.7511
0.7683	3.91056	4.47217	0.7683	2.52936	73.5319	0.7683	3.04609	47.6957
0.7673	3.91132	4.43397	0.7673	2.53352	73.3242	0.7673	3.04787	47.6064
0.7663	3.91377	4.31161	0.7663	2.52969	73.5155	0.7663	3.04569	47.7153
0.7653	3.91404	4.29798	0.7653	2.53186	73.4068	0.7653	3.04779	47.6105
0.7643	3.9154	4.22999	0.7643	2.53166	73.4172	0.7643	3.04798	47.6011
0.7633	3.91597	4.20163	0.7633	2.53027	73.4864	0.7633	3.04775	47.6125
0.7623	3.91609	4.19557	0.7623	2.53076	73.4619	0.7623	3.05089	47.4556
0.7613	3.91621	4.18961	0.7613	2.53279	73.3605	0.7613	3.04995	47.5027
0.7603	3.91781	4.10954	0.7603	2.53096	73.4521	0.7603	3.04887	47.5563
0.7593	3.91834	4.08281	0.7593	2.53271	73.3643	0.7593	3.04865	47.5676
0.7583	3.91875	4.06263	0.7583	2.53445	73.2775	0.7583	3.05182	47.4089
0.7573	3.9191	4.04504	0.7573	2.53365	73.3173	0.7573	3.05034	47.4831
0.7563	3.91948	4.02623	0.7563	2.53506	73.2471	0.7563	3.04905	47.5476
0.7553	3.92112	3.94423	0.7553	2.53394	73.303	0.7553	3.05057	47.4715
0.7543	3.92196	3.90202	0.7543	2.53194	73.4032	0.7543	3.05086	47.457
0.7533	3.92168	3.91592	0.7533	2.53599	73.2006	0.7533	3.04976	47.512
0.7523	3.92193	3.9033	0.7523	2.53359	73.3206	0.7523	3.05005	47.4974
0.7513	3.92274	3.86279	0.7513	2.53171	73.4142	0.7513	3.05085	47.4576
0.7503	3.92355	3.82242	0.7503	2.53539	73.2304	0.7503	3.05062	47.4689
0.7493	3.92332	3.8341	0.7493	2.53474	73.2629	0.7493	3.05357	47.3215
0.7483	3.92455	3.77236	0.7483	2.53509	73.2453	0.7483	3.05167	47.4163
0.7473	3.92551	3.72456	0.7473	2.53404	73.2981	0.7473	3.05012	47.4939
0.7463	3.92581	3.7093	0.7463	2.53675	73.1624	0.7463	3.05203	47.3987
0.7453	3.92679	3.66039	0.7453	2.53635	73.1827	0.7453	3.05034	47.483
0.7443	3.92756	3.62201	0.7443	2.53711	73.1443	0.7443	3.05109	47.4453
0.7433	3.92801	3.59963	0.7433	2.53531	73.2346	0.7433	3.05247	47.3765
0.7423	3.92846	3.57698	0.7423	2.53723	73.1383	0.7423	3.05287	47.3564
0.7413	3.92858	3.57086	0.7413	2.53787	73.1065	0.7413	3.0525	47.3751
0.7403	3.92903	3.54872	0.7403	2.5377	73.1148	0.7403	3.05275	47.3627
0.7393	3.92958	3.52093	0.7393	2.53845	73.0775	0.7393	3.05267	47.3664
0.7383	3.93034	3.48287	0.7383	2.53823	73.0883	0.7383	3.05352	47.3238
0.7373	3.93086	3.45717	0.7373	2.53795	73.1024	0.7373	3.05391	47.3047
0.7363	3.93119	3.44027	0.7363	2.53629	73.1856	0.7363	3.05291	47.3544
0.7353	3.93101	3.44958	0.7353	2.54167	72.9164	0.7353	3.05374	47.3128
0.7343	3.9315	3.42515	0.7343	2.54005	72.9973	0.7343	3.05411	47.2943
0.7333	3.93177	3.41129	0.7333	2.53977	73.0115	0.7333	3.05389	47.3053
0.7323	3.93306	3.34709	0.7323	2.53721	73.1394	0.7323	3.05368	47.3162
0.7313	3.93316	3.34216	0.7313	2.54172	72.9138	0.7313	3.0533	47.3352
0.7303	3.93371	3.31454	0.7303	2.54022	72.9892	0.7303	3.05541	47.2295
0.7293	3.93382	3.30914	0.7293	2.53638	73.181	0.7293	3.05432	47.2841
0.7283	3.93397	3.3013	0.7283	2.54122	72.9389	0.7283	3.05281	47.3596
0.7273	3.93403	3.29853	0.7273	2.53904	73.0479	0.7273	3.05518	47.2411
0.7263	3.9342	3.29011	0.7263	2.53906	73.0471	0.7263	3.05325	47.3373
0.7253	3.93434	3.28322	0.7253	2.54147	72.9264	0.7253	3.05191	47.4043
0.7243	3.93458	3.27123	0.7243	2.53898	73.0511	0.7243	3.05353	47.3233
0.7233	3.93513	3.24364	0.7233	2.5406	72.9698	0.7233	3.05443	47.2786
0.7223	3.93577	3.21146	0.7223	2.53872	73.0638	0.7223	3.05435	47.2825
0.7213	3.93628	3.18591	0.7213	2.54446	72.7771	0.7213	3.0525	47.3751
0.7203	3.93615	3.19268	0.7203	2.54204	72.8982	0.7203	3.05407	47.2965
0.7193	3.93721	3.13974	0.7193	2.53854	73.0731	0.7193	3.05372	47.3141
0.7183	3.9374	3.13008	0.7183	2.54037	72.9814	0.7183	3.05377	47.3113
0.7173	3.93756	3.122	0.7173	2.54302	72.8489	0.7173	3.05451	47.2747
0.7163	3.93777	3.11169	0.7163	2.53887	73.0566	0.7163	3.05403	47.2984
0.7153	3.93828	3.08582	0.7153	2.54189	72.9055	0.7153	3.05475	47.2624
0.7143	3.93789	3.1053	0.7143	2.54269	72.8653	0.7143	3.05323	47.3386
0.7133	3.9387	3.06507	0.7133	2.53866	73.0669	0.7133	3.05485	47.2577
0.7123	3.93934	3.033	0.7123	2.54163	72.9185	0.7123	3.05555	47.2227
0.7113	3.93865	3.06769	0.7113	2.54439	72.7804	0.7113	3.05496	47.2519
0.7103	3.93922	3.03892	0.7103	2.5427	72.8649	0.7103	3.05106	47.4469
0.7093	3.93993	3.00347	0.7093	2.54251	72.8743	0.7093	3.05265	47.3674
0.7083	3.94	3.00016	0.7083	2.54595	72.7023	0.7083	3.05309	47.3456
0.7073	3.94068	2.96614	0.7073	2.54284	72.8579	0.7073	3.05277	47.3615
0.7063	3.94073	2.96365	0.7063	2.54295	72.8525	0.7063	3.05346	47.3272
0.7053	3.94057	2.97174	0.7053	2.54343	72.8283	0.7053	3.05425	47.2876
0.7043	3.94125	2.9373	0.7043	2.54335	72.8323	0.7043	3.05259	47.3703
0.7033	3.94158	2.92108	0.7033	2.54413	72.7936	0.7033	3.05156	47.4222
0.7023	3.9417	2.91522	0.7023	2.54442	72.7791	0.7023	3.05151	47.4247
0.7013	3.94184	2.90803	0.7013	2.54478	72.7608	0.7013	3.05169	47.4158
0.7003	3.94228	2.88614	0.7003	2.54385	72.8073	0.7003	3.05271	47.3645
0.6993	3.94289	2.8557	0.6993	2.54443	72.7784	0.6993	3.05205	47.3973
0.6983	3.94311	2.84454	0.6983	2.54453	72.7733	0.6983	3.05282	47.359
0.6973	3.94295	2.85258	0.6973	2.54508	72.7459	0.6973	3.05112	47.4441
0.6963	3.9431	2.84499	0.6963	2.54612	72.6938	0.6963	3.05398	47.3011
0.6953	3.94406	2.79714	0.6953	2.54293	72.8533	0.6953	3.05381	47.3097
0.6943	3.94403	2.79842	0.6943	2.54551	72.7245	0.6943	3.05029	47.4855
0.6933	3.94429	2.78558	0.6933	2.54644	72.6779	0.6933	3.05368	47.3158
0.6923	3.94436	2.7822	0.6923	2.54255	72.8725	0.6923	3.051	47.45
0.6913	3.94474	2.76322	0.6913	2.54317	72.8415	0.6913	3.04971	47.5145
0.6903	3.94517	2.74143	0.6903	2.54788	72.6059	0.6903	3.05146	47.4268
0.6893	3.94539	2.73031	0.6893	2.54491	72.7543	0.6893	3.05075	47.4626
0.6883	3.94478	2.76105	0.6883	2.5435	72.8248	0.6883	3.05048	47.476
0.6873	3.94568	2.71579	0.6873	2.54657	72.6716	0.6873	3.04823	47.5885
0.6863	3.9457	2.7151	0.6863	2.5447	72.7651	0.6863	3.0517	47.4149
0.6853	3.9457	2.71492	0.6853	2.54715	72.6423	0.6853	3.05002	47.499
0.6843	3.94598	2.70116	0.6843	2.54684	72.6578	0.6843	3.05009	47.4957
0.6833	3.94608	2.69605	0.6833	2.54608	72.6961	0.6833	3.04973	47.5137
0.6823	3.94639	2.68039	0.6823	2.54514	72.743	0.6823	3.04991	47.5045
0.6813	3.94635	2.68237	0.6813	2.54516	72.742	0.6813	3.04742	47.629
0.6803	3.94627	2.68637	0.6803	2.54593	72.7034	0.6803	3.04782	47.6091
0.6793	3.94692	2.65377	0.6793	2.54848	72.576	0.6793	3.04916	47.5421
0.6783	3.94719	2.64047	0.6783	2.54555	72.7227	0.6783	3.04871	47.5644
0.6773	3.94692	2.6538	0.6773	2.54854	72.5732	0.6773	3.04847	47.5765
0.6763	3.94654	2.6728	0.6763	2.54491	72.7543	0.6763	3.04823	47.5884
0.6753	3.94693	2.65356	0.6753	2.54553	72.7234	0.6753	3.04944	47.5278
0.6743	3.94705	2.64757	0.6743	2.54454	72.7732	0.6743	3.04695	47.6525
0.6733	3.94715	2.64249	0.6733	2.54394	72.803	0.6733	3.04795	47.6026
0.6723	3.94759	2.62042	0.6723	2.54529	72.7355	0.6723	3.0464	47.6799
0.6713	3.94818	2.59106	0.6713	2.54772	72.6139	0.6713	3.04689	47.6554
0.6703	3.94812	2.59412	0.6703	2.54595	72.7027	0.6703	3.04667	47.6665
0.6693	3.94817	2.59147	0.6693	2.54484	72.7581	0.6693	3.04575	47.7123
0.6683	3.9485	2.57487	0.6683	2.54605	72.6973	0.6683	3.04664	47.6683
0.6673	3.94846	2.57687	0.6673	2.54634	72.6829	0.6673	3.04395	47.8025
0.6663	3.94842	2.57907	0.6663	2.54449	72.7756	0.6663	3.04493	47.7536
0.6653	3.94879	2.56053	0.6653	2.54638	72.6812	0.6653	3.04619	47.6906
0.6643	3.94835	2.58235	0.6643	2.54608	72.6959	0.6643	3.04462	47.7691
0.6633	3.94945	2.52739	0.6633	2.54557	72.7217	0.6633	3.04519	47.7404
0.6623	3.94956	2.52184	0.6623	2.54636	72.6821	0.6623	3.04374	47.8131
0.6613	3.9494	2.53009	0.6613	2.54402	72.7991	0.6613	3.04114	47.9428
0.6603	3.94906	2.54684	0.6603	2.54706	72.6468	0.6603	3.04392	47.804
0.6593	3.94989	2.50527	0.6593	2.54318	72.8411	0.6593	3.04439	47.7804
0.6583	3.94989	2.50557	0.6583	2.54626	72.6871	0.6583	3.04212	47.8942
0.6573	3.94942	2.52882	0.6573	2.54618	72.691	0.6573	3.04222	47.8892
0.6563	3.95006	2.49712	0.6563	2.54556	72.7222	0.6563	3.04203	47.8984
0.6553	3.95065	2.46732	0.6553	2.54441	72.7794	0.6553	3.04362	47.8189
0.6543	3.95017	2.49152	0.6543	2.54533	72.7334	0.6543	3.04223	47.8888
0.6533	3.95007	2.49663	0.6533	2.54644	72.678	0.6533	3.04102	47.9488
0.6523	3.95073	2.46334	0.6523	2.5454	72.7302	0.6523	3.04002	47.9989
0.6513	3.95033	2.48372	0.6513	2.54469	72.7657	0.6513	3.04123	47.9386
0.6503	3.95092	2.45425	0.6503	2.54435	72.7824	0.6503	3.04059	47.9703
0.6493	3.95124	2.43808	0.6493	2.54684	72.6582	0.6493	3.03824	48.0881
0.6483	3.95096	2.45179	0.6483	2.54505	72.7475	0.6483	3.03872	48.0642
0.6473	3.95151	2.42459	0.6473	2.54706	72.6471	0.6473	3.04026	47.9868
0.6463	3.95162	2.41883	0.6463	2.54626	72.6872	0.6463	3.03911	48.0446
0.6453	3.95155	2.42237	0.6453	2.54513	72.7434	0.6453	3.03921	48.0394
0.6443	3.95171	2.41473	0.6443	2.54622	72.6889	0.6443	3.03834	48.0832
0.6433	3.952	2.39979	0.6433	2.54594	72.7031	0.6433	3.03862	48.0688
0.6423	3.9519	2.40517	0.6423	2.54612	72.6941	0.6423	3.04023	47.9886
0.6413	3.95225	2.38762	0.6413	2.54433	72.7833	0.6413	3.03927	48.0366
0.6403	3.95181	2.40935	0.6403	2.54567	72.7166	0.6403	3.03622	48.189
0.6393	3.95173	2.4136	0.6393	2.54746	72.6271	0.6393	3.03895	48.0525
0.6383	3.95213	2.39354	0.6383	2.54493	72.7537	0.6383	3.03853	48.0736
0.6373	3.95206	2.39701	0.6373	2.54598	72.7012	0.6373	3.03768	48.1161
0.6363	3.95284	2.3581	0.6363	2.54643	72.6784	0.6363	3.0383	48.085
0.6353	3.95271	2.36433	0.6353	2.54567	72.7164	0.6353	3.03849	48.0754
0.6343	3.95257	2.37144	0.6343	2.54398	72.8011	0.6343	3.03876	48.0619
0.6333	3.95308	2.34625	0.6333	2.54623	72.6886	0.6333	3.03714	48.1428
0.6323	3.9529	2.35517	0.6323	2.54809	72.5956	0.6323	3.03827	48.0863
0.6313	3.95317	2.34172	0.6313	2.54685	72.6573	0.6313	3.03599	48.2005
0.6303	3.95342	2.32922	0.6303	2.54418	72.7911	0.6303	3.03542	48.2288
0.6293	3.95336	2.33189	0.6293	2.54682	72.6591	0.6293	3.03689	48.1557
0.6283	3.95295	2.35232	0.6283	2.54575	72.7123	0.6283	3.0369	48.1548
0.6273	3.95352	2.32391	0.6273	2.54611	72.6945	0.6273	3.03633	48.1835
0.6263	3.95342	2.32924	0.6263	2.54446	72.7768	0.6263	3.03593	48.2033
0.6253	3.95334	2.33277	0.6253	2.54417	72.7915	0.6253	3.03662	48.1691
0.6243	3.95322	2.33893	0.6243	2.54679	72.6606	0.6243	3.03555	48.2225
0.6233	3.95333	2.33364	0.6233	2.54432	72.7838	0.6233	3.03548	48.2258
0.6223	3.95378	2.31086	0.6223	2.54613	72.6936	0.6223	3.03509	48.2453
0.6213	3.95326	2.33712	0.6213	2.54517	72.7417	0.6213	3.03554	48.2232
0.6203	3.95359	2.32052	0.6203	2.54596	72.7018	0.6203	3.03482	48.2592
0.6193	3.95392	2.30398	0.6193	2.54594	72.703	0.6193	3.03549	48.2255
0.6183	3.95392	2.30402	0.6183	2.54533	72.7333	0.6183	3.0342	48.2901
0.6173	3.95427	2.2867	0.6173	2.54646	72.6769	0.6173	3.03545	48.2277
0.6163	3.954	2.29979	0.6163	2.54504	72.7479	0.6163	3.03303	48.3487
0.6153	3.95409	2.29553	0.6153	2.54389	72.8055	0.6153	3.03508	48.2458
0.6143	3.95404	2.29818	0.6143	2.54678	72.6611	0.6143	3.03485	48.2574
0.6133	3.95429	2.28535	0.6133	2.5462	72.6899	0.6133	3.03278	48.3611
0.6123	3.95465	2.26742	0.6123	2.54442	72.7792	0.6123	3.03498	48.251
0.6113	3.95438	2.28124	0.6113	2.54395	72.8024	0.6113	3.03404	48.2981
0.6103	3.95465	2.26761	0.6103	2.54728	72.6358	0.6103	3.03437	48.2813
0.6093	3.95451	2.2745	0.6093	2.54585	72.7073	0.6093	3.03416	48.2921
0.6083	3.95485	2.25754	0.6083	2.54519	72.7403	0.6083	3.0337	48.3149
0.6073	3.95518	2.24078	0.6073	2.54731	72.6344	0.6073	3.0346	48.2701
0.6063	3.95491	2.25446	0.6063	2.54624	72.688	0.6063	3.03461	48.2695
0.6053	3.95459	2.27069	0.6053	2.5439	72.8048	0.6053	3.03416	48.2922
0.6043	3.95448	2.27591	0.6043	2.54566	72.7168	0.6043	3.0348	48.2601
0.6033	3.9549	2.25486	0.6033	2.54542	72.7288	0.6033	3.03323	48.3385
0.6023	3.9553	2.23475	0.6023	2.54535	72.7323	0.6023	3.03105	48.4477
0.6013	3.9553	2.23482	0.6013	2.54637	72.6816	0.6013	3.03312	48.3442
0.6003	3.95542	2.22895	0.6003	2.54682	72.6589	0.6003	3.03274	48.363
0.5993	3.95574	2.21313	0.5993	2.5439	72.805	0.5993	3.03307	48.3464
0.5983	3.95633	2.18334	0.5983	2.54642	72.6789	0.5983	3.03209	48.3955
0.5973	3.95633	2.18366	0.5973	2.547	72.6499	0.5973	3.03469	48.2654
0.5963	3.95644	2.17785	0.5963	2.54637	72.6813	0.5963	3.03485	48.2573
0.5953	3.95674	2.1629	0.5953	2.54611	72.6944	0.5953	3.0327	48.3652
0.5943	3.95655	2.17239	0.5943	2.54632	72.6841	0.5943	3.03535	48.2324
0.5933	3.95633	2.18331	0.5933	2.54623	72.6885	0.5933	3.03264	48.368
0.5923	3.95666	2.16696	0.5923	2.54644	72.6778	0.5923	3.03336	48.3319
0.5913	3.95699	2.15042	0.5913	2.54685	72.6577	0.5913	3.03346	48.3272
0.5903	3.95652	2.17397	0.5903	2.54755	72.6226	0.5903	3.03277	48.3613
0.5893	3.95664	2.16779	0.5893	2.54406	72.7969	0.5893	3.03334	48.3328
0.5883	3.95705	2.14725	0.5883	2.54847	72.5766	0.5883	3.03405	48.2977
0.5873	3.95696	2.15222	0.5873	2.55032	72.4838	0.5873	3.03444	48.2781
0.5863	3.95701	2.1493	0.5863	2.54556	72.7218	0.5863	3.03184	48.408
0.5853	3.95706	2.14702	0.5853	2.55002	72.4989	0.5853	3.03225	48.3877
0.5843	3.95711	2.14461	0.5843	2.55117	72.4414	0.5843	3.03394	48.3028
0.5833	3.95753	2.12344	0.5833	2.547	72.6498	0.5833	3.03404	48.2983
0.5823	3.95747	2.12643	0.5823	2.54939	72.5303	0.5823	3.03466	48.2668
0.5813	3.95755	2.12239	0.5813	2.54924	72.5378	0.5813	3.03437	48.2817
0.5803	3.95701	2.14958	0.5803	2.54892	72.5539	0.5803	3.03453	48.2737
0.5793	3.95748	2.12611	0.5793	2.54771	72.6145	0.5793	3.03317	48.3415
0.5783	3.95723	2.13849	0.5783	2.54902	72.549	0.5783	3.03441	48.2795
0.5773	3.95738	2.13118	0.5773	2.55045	72.4776	0.5773	3.03525	48.2376
0.5763	3.95745	2.12744	0.5763	2.55013	72.4937	0.5763	3.03427	48.2864
0.5753	3.95753	2.12372	0.5753	2.54847	72.5763	0.5753	3.0345	48.275
0.5743	3.95748	2.12579	0.5743	2.54887	72.5567	0.5743	3.03496	48.2519
0.5733	3.95736	2.13203	0.5733	2.55091	72.4547	0.5733	3.0331	48.3451
0.5723	3.95817	2.09154	0.5723	2.54846	72.577	0.5723	3.03491	48.2543
0.5713	3.958	2.09986	0.5713	2.55032	72.4839	0.5713	3.03394	48.3028
0.5703	3.9579	2.10507	0.5703	2.55059	72.4705	0.5703	3.03463	48.2685
0.5693	3.95811	2.09474	0.5693	2.55077	72.4614	0.5693	3.0345	48.2752
0.5683	3.95815	2.09272	0.5683	2.55127	72.4364	0.5683	3.03526	48.2371
0.5673	3.95785	2.10749	0.5673	2.55063	72.4684	0.5673	3.03534	48.2332
0.5663	3.95822	2.08909	0.5663	2.55181	72.4097	0.5663	3.03496	48.2518
0.5653	3.958	2.09986	0.5653	2.5511	72.4448	0.5653	3.03453	48.2737
0.5643	3.95782	2.10915	0.5643	2.55005	72.4974	0.5643	3.03514	48.243
0.5633	3.95834	2.08293	0.5633	2.55366	72.317	0.5633	3.03627	48.1866
0.5623	3.95821	2.08972	0.5623	2.55155	72.4225	0.5623	3.0359	48.2051
0.5613	3.95809	2.09544	0.5613	2.55103	72.4485	0.5613	3.03479	48.2604
0.5603	3.95821	2.08967	0.5603	2.55305	72.3476	0.5603	3.03673	48.1635
0.5593	3.95865	2.06738	0.5593	2.55302	72.3491	0.5593	3.03606	48.197
0.5583	3.95858	2.07077	0.5583	2.55544	72.2278	0.5583	3.03518	48.241
0.5573	3.95854	2.07291	0.5573	2.55337	72.3314	0.5573	3.03652	48.1739
0.5563	3.95896	2.05179	0.5563	2.55474	72.2629	0.5563	3.03549	48.2256
0.5553	3.95882	2.05907	0.5553	2.55676	72.1621	0.5553	3.03616	48.1918
0.5543	3.95873	2.06334	0.5543	2.55255	72.3723	0.5543	3.03595	48.2025
0.5533	3.95878	2.06123	0.5533	2.55489	72.2556	0.5533	3.03552	48.2242
0.5523	3.95866	2.06708	0.5523	2.55267	72.3663	0.5523	3.03736	48.1318
0.5513	3.95882	2.0588	0.5513	2.5562	72.1902	0.5513	3.03589	48.2054
0.5503	3.9585	2.07504	0.5503	2.55369	72.3153	0.5503	3.03553	48.2233
0.5493	3.95848	2.07592	0.5493	2.55445	72.2775	0.5493	3.03738	48.1311
0.5483	3.95876	2.06183	0.5483	2.55541	72.2297	0.5483	3.03716	48.1418
0.5473	3.95895	2.05263	0.5473	2.55677	72.1615	0.5473	3.0368	48.16
0.5463	3.95915	2.0426	0.5463	2.55555	72.2225	0.5463	3.03725	48.1376
0.5453	3.95927	2.03625	0.5453	2.55813	72.0936	0.5453	3.03696	48.1521
0.5443	3.95839	2.08055	0.5443	2.55932	72.0339	0.5443	3.03792	48.1043
0.5433	3.95824	2.08782	0.5433	2.5559	72.2052	0.5433	3.0391	48.0452
0.5423	3.95903	2.04829	0.5423	2.55609	72.1953	0.5423	3.03815	48.0926
0.5413	3.95906	2.04689	0.5413	2.56124	71.938	0.5413	3.03844	48.0779
0.5403	3.95912	2.0441	0.5403	2.56035	71.9825	0.5403	3.04071	47.9644
0.5393	3.95873	2.06375	0.5393	2.558	72.1	0.5393	3.03792	48.1039
0.5383	3.95935	2.03239	0.5383	2.55887	72.0566	0.5383	3.03845	48.0776
0.5373	3.95907	2.04636	0.5373	2.56005	71.9976	0.5373	3.03955	48.0228
0.5363	3.95915	2.0427	0.5363	2.56117	71.9414	0.5363	3.03721	48.1396
0.5353	3.95919	2.04063	0.5353	2.56007	71.9965	0.5353	3.03853	48.0736
0.5343	3.95899	2.0503	0.5343	2.5609	71.9548	0.5343	3.03875	48.0624
0.5333	3.95904	2.04822	0.5333	2.56137	71.9314	0.5333	3.04029	47.9856
0.5323	3.95957	2.02161	0.5323	2.56082	71.9592	0.5323	3.04109	47.9454
0.5313	3.95945	2.02765	0.5313	2.56194	71.9032	0.5313	3.04109	47.9454
0.5303	3.95963	2.01838	0.5303	2.56225	71.8877	0.5303	3.04124	47.938
0.5293	3.95948	2.02581	0.5293	2.56351	71.8246	0.5293	3.04066	47.9671
0.5283	3.95937	2.03161	0.5283	2.56183	71.9084	0.5283	3.04248	47.876
0.5273	3.95933	2.03339	0.5273	2.56266	71.8669	0.5273	3.04153	47.9234
0.5263	3.95942	2.02889	0.5263	2.56522	71.7389	0.5263	3.03986	48.0071
0.5253	3.95966	2.01677	0.5253	2.56454	71.7731	0.5253	3.04059	47.9706
0.5243	3.95949	2.02569	0.5243	2.56317	71.8416	0.5243	3.04015	47.9923
0.5233	3.95936	2.03195	0.5233	2.56486	71.757	0.5233	3.04226	47.8869
0.5223	3.9594	2.02991	0.5223	2.56482	71.7588	0.5223	3.04161	47.9195
0.5213	3.95943	2.02855	0.5213	2.56785	71.6076	0.5213	3.04306	47.8469
0.5203	3.95919	2.04056	0.5203	2.56477	71.7615	0.5203	3.04241	47.8796
0.5193	3.95927	2.03656	0.5193	2.56588	71.7058	0.5193	3.04226	47.8868
0.5183	3.95938	2.0312	0.5183	2.56657	71.6717	0.5183	3.04183	47.9086
0.5173	3.9594	2.03004	0.5173	2.56768	71.616	0.5173	3.04255	47.8723
0.5163	3.95964	2.01779	0.5163	2.56836	71.582	0.5163	3.04205	47.8976
0.5153	3.95975	2.01267	0.5153	2.56678	71.6611	0.5153	3.04328	47.836
0.5143	3.95964	2.01775	0.5143	2.57028	71.4858	0.5143	3.0435	47.8252
0.5133	3.95972	2.01398	0.5133	2.56762	71.6192	0.5133	3.04524	47.7382
0.5123	3.95963	2.01864	0.5123	2.56925	71.5376	0.5123	3.04487	47.7564
0.5113	3.95961	2.01973	0.5113	2.57121	71.4394	0.5113	3.044	47.7998
0.5103	3.95977	2.01173	0.5103	2.56848	71.5761	0.5103	3.04473	47.7636
0.5093	3.95996	2.00222	0.5093	2.57198	71.4009	0.5093	3.04285	47.8578
0.5083	3.95988	2.00619	0.5083	2.56982	71.5088	0.5083	3.04472	47.7638
0.5073	3.9594	2.03025	0.5073	2.57186	71.4072	0.5073	3.04624	47.6878
0.5063	3.96016	1.99185	0.5063	2.572	71.4	0.5063	3.0453	47.7349
0.5053	3.96026	1.98702	0.5053	2.57225	71.3877	0.5053	3.04733	47.6335
0.5043	3.96044	1.978	0.5043	2.57378	71.3112	0.5043	3.04444	47.7782
0.5033	3.95998	2.00111	0.5033	2.5743	71.2849	0.5033	3.04704	47.6481
0.5023	3.95998	2.00111	0.5023	2.57392	71.304	0.5023	3.04639	47.6807
0.5013	3.96026	1.98725	0.5013	2.57259	71.3704	0.5013	3.04668	47.666
0.5003	3.95993	2.00331	0.5003	2.57537	71.2315	0.5003	3.04472	47.7638
0.4993	3.96019	1.99036	0.4993	2.57652	71.174	0.4993	3.04632	47.6842
0.4983	3.96036	1.98202	0.4983	2.57594	71.203	0.4983	3.04602	47.6988
0.4973	3.96028	1.9862	0.4973	2.5734	71.3299	0.4973	3.04783	47.6085
0.4963	3.96011	1.99433	0.4963	2.57648	71.1762	0.4963	3.04711	47.6446
0.4953	3.96013	1.99343	0.4953	2.57801	71.0995	0.4953	3.04775	47.6123
0.4943	3.96057	1.97167	0.4943	2.5773	71.1352	0.4943	3.04913	47.5437
0.4933	3.96057	1.97126	0.4933	2.57868	71.0658	0.4933	3.04883	47.5584
0.4923	3.96034	1.98313	0.4923	2.57892	71.0539	0.4923	3.04955	47.5224
0.4913	3.96048	1.97593	0.4913	2.57792	71.1042	0.4913	3.05072	47.4642
0.4903	3.9607	1.96495	0.4903	2.5795	71.0251	0.4903	3.04876	47.5619
0.4893	3.96051	1.97463	0.4893	2.58007	70.9963	0.4893	3.04992	47.5042
0.4883	3.96056	1.97181	0.4883	2.58003	70.9987	0.4883	3.0505	47.4751
0.4873	3.96044	1.97817	0.4873	2.58228	70.8861	0.4873	3.05165	47.4173
0.4863	3.96067	1.96657	0.4863	2.58213	70.8933	0.4863	3.04999	47.5003
0.4853	3.96077	1.96158	0.4853	2.58266	70.8669	0.4853	3.05021	47.4894
0.4843	3.96056	1.97188	0.4843	2.5817	70.9149	0.4843	3.05021	47.4894
0.4833	3.96057	1.97147	0.4833	2.5829	70.855	0.4833	3.05079	47.4607
0.4823	3.96043	1.97845	0.4823	2.58376	70.8118	0.4823	3.05179	47.4104
0.4813	3.96094	1.95276	0.4813	2.58448	70.7758	0.4813	3.05201	47.3996
0.4803	3.9607	1.96496	0.4803	2.58414	70.7927	0.4803	3.05208	47.3961
0.4793	3.96105	1.94755	0.4793	2.58386	70.8071	0.4793	3.05308	47.3459
0.4783	3.96077	1.96152	0.4783	2.58669	70.6658	0.4783	3.05381	47.3093
0.4773	3.96085	1.95759	0.4773	2.58553	70.7234	0.4773	3.05295	47.3527
0.4763	3.9605	1.97523	0.4763	2.58615	70.6926	0.4763	3.05381	47.3093
0.4753	3.96099	1.95047	0.4753	2.5874	70.6301	0.4753	3.05296	47.3521
0.4743	3.96118	1.94096	0.4743	2.58811	70.5945	0.4743	3.05273	47.3636
0.4733	3.96098	1.95097	0.4733	2.58834	70.5828	0.4733	3.05395	47.3025
0.4723	3.96088	1.95602	0.4723	2.58994	70.5031	0.4723	3.05597	47.2013
0.4713	3.96068	1.96601	0.4713	2.58845	70.5774	0.4713	3.05504	47.2482
0.4703	3.96083	1.95867	0.4703	2.58984	70.5081	0.4703	3.05504	47.2482
0.4693	3.961	1.9502	0.4693	2.5905	70.4749	0.4693	3.05663	47.1687
0.4683	3.96106	1.94679	0.4683	2.5907	70.4649	0.4683	3.05634	47.183
0.4673	3.96059	1.97063	0.4673	2.59093	70.4532	0.4673	3.05642	47.1788
0.4663	3.9607	1.96482	0.4663	2.59137	70.4316	0.4663	3.05527	47.2366
0.4653	3.96106	1.94691	0.4653	2.59049	70.4754	0.4653	3.05562	47.2189
0.4643	3.96105	1.94729	0.4643	2.59457	70.2715	0.4643	3.05758	47.121
0.4633	3.96072	1.96418	0.4633	2.5927	70.3652	0.4633	3.05736	47.1319
0.4623	3.96077	1.9614	0.4623	2.5936	70.3198	0.4623	3.05699	47.1503
0.4613	3.961	1.95005	0.4613	2.59466	70.2672	0.4613	3.05852	47.0742
0.4603	3.96103	1.94855	0.4603	2.59585	70.2074	0.4603	3.05765	47.1177
0.4593	3.96118	1.94114	0.4593	2.5954	70.2298	0.4593	3.05793	47.1035
0.4583	3.96097	1.95168	0.4583	2.59744	70.1279	0.4583	3.0593	47.0349
0.4573	3.96092	1.95406	0.4573	2.59666	70.1671	0.4573	3.06083	46.9586
0.4563	3.96126	1.93688	0.4563	2.59907	70.0463	0.4563	3.05989	47.0055
0.4553	3.96124	1.93802	0.4553	2.59734	70.1331	0.4553	3.06061	46.9695
0.4543	3.96112	1.94378	0.4543	2.59876	70.0618	0.4543	3.06039	46.9804
0.4533	3.96153	1.92361	0.4533	2.59977	70.0113	0.4533	3.0617	46.9151
0.4523	3.96103	1.94854	0.4523	2.59862	70.0691	0.4523	3.06104	46.9478
0.4513	3.96123	1.93827	0.4513	2.60043	69.9783	0.4513	3.06222	46.8889
0.4503	3.96148	1.9259	0.4503	2.60242	69.879	0.4503	3.06218	46.891
0.4493	3.96102	1.94903	0.4493	2.60209	69.8955	0.4493	3.06113	46.9434
0.4483	3.96099	1.95053	0.4483	2.60184	69.908	0.4483	3.0627	46.865
0.4473	3.96079	1.96065	0.4473	2.6025	69.875	0.4473	3.0646	46.77
0.4463	3.96115	1.94229	0.4463	2.60316	69.8421	0.4463	3.06272	46.8638
0.4453	3.96111	1.94466	0.4453	2.60345	69.8276	0.4453	3.06323	46.8387
0.4443	3.96108	1.94616	0.4443	2.60353	69.8237	0.4443	3.06438	46.7809
0.4433	3.96094	1.95277	0.4433	2.60445	69.7777	0.4433	3.06513	46.7436
0.4423	3.96134	1.93294	0.4423	2.60687	69.6567	0.4423	3.06403	46.7983
0.4413	3.9615	1.9251	0.4413	2.60737	69.6316	0.4413	3.06504	46.7482
0.4403	3.96133	1.93345	0.4403	2.60704	69.648	0.4403	3.06554	46.7231
0.4393	3.96104	1.94778	0.4393	2.60722	69.6388	0.4393	3.06779	46.6107
0.4383	3.96146	1.92686	0.4383	2.61001	69.4994	0.4383	3.06688	46.6561
0.4373	3.96146	1.92686	0.4373	2.60812	69.5938	0.4373	3.06616	46.6921
0.4363	3.96138	1.93098	0.4363	2.60966	69.5172	0.4363	3.06688	46.6561
0.4353	3.96152	1.92378	0.4353	2.61078	69.461	0.4353	3.06707	46.6466
0.4343	3.96144	1.9279	0.4343	2.6102	69.49	0.4343	3.06816	46.592
0.4333	3.9615	1.92518	0.4333	2.61089	69.4554	0.4333	3.06869	46.5654
0.4323	3.96154	1.92317	0.4323	2.61242	69.3792	0.4323	3.06747	46.6265
0.4313	3.96132	1.93386	0.4313	2.61253	69.3737	0.4313	3.06797	46.6014
0.4303	3.96184	1.90819	0.4303	2.61332	69.3338	0.4303	3.06863	46.5686
0.4293	3.9612	1.93996	0.4293	2.61249	69.3755	0.4293	3.06847	46.5764
0.4283	3.96143	1.92833	0.4283	2.61517	69.2415	0.4283	3.06969	46.5153
0.4273	3.9614	1.92981	0.4273	2.61601	69.1997	0.4273	3.06904	46.5482
0.4263	3.96135	1.93243	0.4263	2.61535	69.2324	0.4263	3.07151	46.4246
0.4253	3.96192	1.90421	0.4253	2.61866	69.0672	0.4253	3.06954	46.5232
0.4243	3.96182	1.90915	0.4243	2.61812	69.0942	0.4243	3.07157	46.4215
0.4233	3.96214	1.89302	0.4233	2.61514	69.2431	0.4233	3.07204	46.3979
0.4223	3.96229	1.88558	0.4223	2.61778	69.1108	0.4223	3.07035	46.4825
0.4213	3.96245	1.87765	0.4213	2.61989	69.0056	0.4213	3.07188	46.4058
0.4203	3.96213	1.89374	0.4203	2.61931	69.0347	0.4203	3.07248	46.3759
0.4193	3.96163	1.91861	0.4193	2.61905	69.0475	0.4193	3.07097	46.4513
0.4183	3.96177	1.9113	0.4183	2.62029	68.9855	0.4183	3.07379	46.3107
0.4173	3.96193	1.90339	0.4173	2.62128	68.9362	0.4173	3.07447	46.2767
0.4163	3.96163	1.91828	0.4163	2.6215	68.925	0.4163	3.07472	46.2638
0.4153	3.96187	1.90626	0.4153	2.62051	68.9743	0.4153	3.0745	46.2748
0.4143	3.96183	1.90852	0.4143	2.62243	68.8786	0.4143	3.07604	46.1981
0.4133	3.96198	1.90123	0.4133	2.623	68.8502	0.4133	3.07614	46.1931
0.4123	3.96209	1.8954	0.4123	2.62474	68.7629	0.4123	3.07498	46.251
0.4113	3.96142	1.92892	0.4113	2.62484	68.758	0.4113	3.07768	46.1162
0.4103	3.96174	1.91289	0.4103	2.62714	68.6431	0.4103	3.0753	46.2351
0.4093	3.96223	1.88867	0.4093	2.62533	68.7337	0.4093	3.07488	46.2559
0.4083	3.96209	1.89567	0.4083	2.626	68.6998	0.4083	3.07841	46.0795
0.4073	3.9619	1.90522	0.4073	2.62573	68.7137	0.4073	3.07797	46.1014
0.4063	3.96222	1.88892	0.4063	2.62998	68.5011	0.4063	3.07678	46.1612
0.4053	3.9623	1.88484	0.4053	2.62838	68.5812	0.4053	3.08034	45.9829
0.4043	3.96204	1.89822	0.4043	2.62957	68.5214	0.4043	3.07919	46.0407
0.4033	3.96212	1.89386	0.4033	2.62972	68.5141	0.4033	3.07919	46.0407
0.4023	3.96206	1.89704	0.4023	2.63196	68.4019	0.4023	3.07941	46.0297
0.4013	3.962	1.89995	0.4013	2.63167	68.4165	0.4013	3.08012	45.9939
0.4003	3.96231	1.88425	0.4003	2.63007	68.4965	0.4003	3.08094	45.9529
0.3993	3.9622	1.88975	0.3993	2.63194	68.4031	0.3993	3.07984	46.0078
0.3983	3.96202	1.89895	0.3983	2.63409	68.2953	0.3983	3.0804	45.98
0.3973	3.9621	1.89492	0.3973	2.6343	68.285	0.3973	3.08238	45.8812
0.3963	3.96185	1.90762	0.3963	2.63229	68.3857	0.3963	3.08012	45.9939
0.3953	3.96232	1.88388	0.3953	2.63395	68.3026	0.3953	3.0809	45.9552
0.3943	3.96275	1.86252	0.3943	2.6345	68.2749	0.3943	3.08227	45.8865
0.3933	3.96302	1.84897	0.3933	2.63709	68.1453	0.3933	3.08189	45.9055
0.3923	3.9631	1.84494	0.3923	2.63713	68.1436	0.3923	3.0836	45.8202
0.3913	3.96311	1.84464	0.3913	2.63789	68.1057	0.3913	3.08404	45.7982
0.3903	3.96319	1.84036	0.3903	2.63742	68.129	0.3903	3.08508	45.7459
0.3893	3.96321	1.83953	0.3893	2.6385	68.0751	0.3893	3.08497	45.7515
0.3883	3.96283	1.85852	0.3883	2.63867	68.0664	0.3883	3.0847	45.765
0.3873	3.96309	1.84536	0.3873	2.64145	67.9276	0.3873	3.08558	45.7211
0.3863	3.96337	1.83146	0.3863	2.64181	67.9095	0.3863	3.08602	45.6992
0.3853	3.96309	1.84536	0.3853	2.63666	68.1672	0.3853	3.08541	45.7293
0.3843	3.96312	1.84418	0.3843	2.64186	67.9071	0.3843	3.0869	45.6552
0.3833	3.96254	1.87294	0.3833	2.6449	67.755	0.3833	3.08706	45.647
0.3823	3.9628	1.85986	0.3823	2.64319	67.8405	0.3823	3.08608	45.6962
0.3813	3.96269	1.86567	0.3813	2.6406	67.97	0.3813	3.08679	45.6606
0.3803	3.96294	1.85289	0.3803	2.64668	67.6659	0.3803	3.08789	45.6057
0.3793	3.96294	1.85319	0.3793	2.64515	67.7427	0.3793	3.08882	45.5592
0.3783	3.96284	1.85785	0.3783	2.64505	67.7475	0.3783	3.09018	45.4909
0.3773	3.9629	1.85522	0.3773	2.64741	67.6294	0.3773	3.08958	45.5209
0.3763	3.96267	1.86654	0.3763	2.64578	67.7109	0.3763	3.08931	45.5346
0.3753	3.96273	1.86335	0.3753	2.6479	67.605	0.3753	3.08811	45.5947
0.3743	3.96332	1.83376	0.3743	2.64778	67.6111	0.3743	3.09149	45.4254
0.3733	3.96323	1.83842	0.3733	2.64987	67.5064	0.3733	3.09133	45.4336
0.3723	3.96274	1.86307	0.3723	2.64785	67.6075	0.3723	3.0898	45.51
0.3713	3.96266	1.86713	0.3713	2.65203	67.3983	0.3713	3.09089	45.4556
0.3703	3.96253	1.8735	0.3703	2.65145	67.4276	0.3703	3.0923	45.3847
0.3693	3.96277	1.86164	0.3693	2.6495	67.5251	0.3693	3.09318	45.3411
0.3683	3.96245	1.87726	0.3683	2.65317	67.3416	0.3683	3.09143	45.4286
0.3673	3.96307	1.84631	0.3673	2.65258	67.3708	0.3673	3.09507	45.2463
0.3663	3.96289	1.85529	0.3663	2.65329	67.3354	0.3663	3.09322	45.3388
0.3653	3.96299	1.85071	0.3653	2.6529	67.3551	0.3653	3.093	45.3499
0.3643	3.96303	1.8484	0.3643	2.6548	67.2601	0.3643	3.09501	45.2494
0.3633	3.96315	1.84267	0.3633	2.65396	67.3018	0.3633	3.09446	45.2768
0.3623	3.96261	1.86973	0.3623	2.65428	67.2861	0.3623	3.09489	45.2555
0.3613	3.96281	1.85967	0.3613	2.6562	67.1901	0.3613	3.09641	45.1794
0.3603	3.96298	1.85077	0.3603	2.65699	67.1504	0.3603	3.09581	45.2094
0.3593	3.96307	1.84649	0.3593	2.65662	67.1691	0.3593	3.09575	45.2125
0.3583	3.96297	1.85163	0.3583	2.65912	67.044	0.3583	3.09704	45.148
0.3573	3.96309	1.84532	0.3573	2.65897	67.0513	0.3573	3.09823	45.0887
0.3563	3.96312	1.84419	0.3563	2.65806	67.0972	0.3563	3.09883	45.0587
0.3553	3.96327	1.83645	0.3553	2.65785	67.1077	0.3553	3.09698	45.1512
0.3543	3.96318	1.84106	0.3543	2.6617	66.9149	0.3543	3.09838	45.0811
0.3533	3.96341	1.82933	0.3533	2.66011	66.9942	0.3533	3.09988	45.006
0.3523	3.96311	1.84426	0.3523	2.66194	66.9028	0.3523	3.09988	45.006
0.3513	3.96334	1.83282	0.3513	2.66282	66.859	0.3513	3.10101	44.9494
0.3503	3.96323	1.83859	0.3503	2.66271	66.8645	0.3503	3.09835	45.0825
0.3493	3.96347	1.82635	0.3493	2.66424	66.7878	0.3493	3.10157	44.9213
0.3483	3.9632	1.84006	0.3483	2.66459	66.7705	0.3483	3.10157	44.9213
0.3473	3.96326	1.83721	0.3473	2.66603	66.6985	0.3473	3.10107	44.9463
0.3463	3.96343	1.82834	0.3463	2.66616	66.6921	0.3463	3.10235	44.8825
0.3453	3.96346	1.82722	0.3453	2.66619	66.6903	0.3453	3.10336	44.8321
0.3443	3.96352	1.82388	0.3443	2.66667	66.6667	0.3443	3.10336	44.8321
0.3433	3.96317	1.84157	0.3433	2.66617	66.6914	0.3433	3.10255	44.8727
0.3423	3.96334	1.83279	0.3423	2.66912	66.5441	0.3423	3.10305	44.8474
0.3413	3.96371	1.81463	0.3413	2.66959	66.5205	0.3413	3.10453	44.7733
0.3403	3.96377	1.81156	0.3403	2.66993	66.5035	0.3403	3.10668	44.6658
0.3393	3.96372	1.81385	0.3393	2.66996	66.5019	0.3393	3.10573	44.7136
0.3383	3.96384	1.80817	0.3383	2.67229	66.3854	0.3383	3.10578	44.7112
0.3373	3.96347	1.8263	0.3373	2.67113	66.4437	0.3373	3.10377	44.8114
0.3363	3.96382	1.80895	0.3363	2.67119	66.4405	0.3363	3.10487	44.7566
0.3353	3.96376	1.8122	0.3353	2.67386	66.3072	0.3353	3.10753	44.6233
0.3343	3.96365	1.81763	0.3343	2.67476	66.2621	0.3343	3.10665	44.6675
0.3333	3.96374	1.81283	0.3333	2.67474	66.2628	0.3333	3.10674	44.6628
0.3323	3.9636	1.81991	0.3323	2.67424	66.2882	0.3323	3.10838	44.5809
0.3313	3.96379	1.81064	0.3313	2.67729	66.1355	0.3313	3.10902	44.5489
0.3303	3.9635	1.82509	0.3303	2.67761	66.1195	0.3303	3.10864	44.5679
0.3293	3.96382	1.809	0.3293	2.67615	66.1923	0.3293	3.10814	44.5931
0.3283	3.96349	1.8254	0.3283	2.67665	66.1677	0.3283	3.11055	44.4726
0.3273	3.96347	1.82657	0.3273	2.67838	66.0811	0.3273	3.11046	44.4772
0.3263	3.96367	1.81646	0.3263	2.67916	66.0421	0.3263	3.10953	44.5237
0.3253	3.96363	1.81834	0.3253	2.67806	66.0969	0.3253	3.1103	44.4849
0.3243	3.96391	1.80431	0.3243	2.68116	65.9419	0.3243	3.11138	44.431
0.3233	3.96384	1.80777	0.3233	2.68243	65.8784	0.3233	3.11147	44.4265
0.3223	3.96393	1.80355	0.3223	2.68243	65.8784	0.3223	3.11211	44.3946
0.3213	3.96348	1.8259	0.3213	2.68247	65.8766	0.3213	3.11148	44.426
0.3203	3.96391	1.80461	0.3203	2.68422	65.7888	0.3203	3.11369	44.3154
0.3193	3.96406	1.79716	0.3193	2.68248	65.876	0.3193	3.11302	44.349
0.3183	3.96397	1.80168	0.3183	2.68428	65.7859	0.3183	3.11515	44.2427
0.3173	3.96342	1.82908	0.3173	2.6839	65.8048	0.3173	3.11553	44.2237
0.3163	3.96324	1.83809	0.3163	2.68485	65.7574	0.3163	3.11477	44.2617
0.3153	3.96376	1.81212	0.3153	2.68864	65.5681	0.3153	3.11367	44.3165
0.3143	3.96364	1.81802	0.3143	2.6869	65.655	0.3143	3.11672	44.1642
0.3133	3.96363	1.81833	0.3133	2.68939	65.5304	0.3133	3.11566	44.2171
0.3123	3.96391	1.80468	0.3123	2.68984	65.5082	0.3123	3.11659	44.1704
0.3113	3.9634	1.83005	0.3113	2.68972	65.514	0.3113	3.1176	44.1198
0.3103	3.9634	1.83005	0.3103	2.6903	65.4851	0.3103	3.11807	44.0966
0.3093	3.96371	1.81445	0.3093	2.69163	65.4185	0.3093	3.11866	44.0671
0.3083	3.96398	1.80103	0.3083	2.69237	65.3815	0.3083	3.11916	44.0419
0.3073	3.96388	1.80608	0.3073	2.69138	65.4308	0.3073	3.11933	44.0336
0.3063	3.96372	1.81399	0.3063	2.69429	65.2857	0.3063	3.12029	43.9854
0.3053	3.96371	1.81439	0.3053	2.69287	65.3564	0.3053	3.12138	43.9309
0.3043	3.96389	1.80573	0.3043	2.69535	65.2327	0.3043	3.12155	43.9227
0.3033	3.96393	1.80358	0.3033	2.6945	65.2749	0.3033	3.12217	43.8913
0.3023	3.96364	1.81779	0.3023	2.69873	65.0636	0.3023	3.12142	43.9292
0.3013	3.96393	1.80368	0.3013	2.69714	65.1428	0.3013	3.12204	43.8981
0.3003	3.96402	1.79898	0.3003	2.69944	65.0278	0.3003	3.12366	43.8169
0.2993	3.96421	1.78939	0.2993	2.69743	65.1287	0.2993	3.12349	43.8253
0.2983	3.9639	1.80494	0.2983	2.69675	65.1623	0.2983	3.12303	43.8487
0.2973	3.96392	1.80409	0.2973	2.70053	64.9733	0.2973	3.12548	43.726
0.2963	3.96392	1.80387	0.2963	2.70284	64.8579	0.2963	3.12548	43.726
0.2953	3.96384	1.80825	0.2953	2.70326	64.837	0.2953	3.12543	43.7287
0.2943	3.96425	1.7876	0.2943	2.70039	64.9805	0.2943	3.12634	43.6831
0.2933	3.96392	1.80375	0.2933	2.70403	64.7987	0.2933	3.12642	43.6792
0.2923	3.96401	1.7994	0.2923	2.70274	64.8628	0.2923	3.12653	43.6735
0.2913	3.96429	1.78573	0.2913	2.7055	64.7251	0.2913	3.12755	43.6223
0.2903	3.96454	1.77296	0.2903	2.70652	64.6738	0.2903	3.12854	43.5732
0.2893	3.96465	1.76746	0.2893	2.7061	64.6949	0.2893	3.12927	43.5364
0.2883	3.96457	1.77154	0.2883	2.71057	64.4714	0.2883	3.13108	43.446
0.2873	3.9647	1.76502	0.2873	2.70811	64.5943	0.2873	3.13153	43.4234
0.2863	3.96491	1.75439	0.2863	2.70741	64.6298	0.2863	3.1297	43.5149
0.2853	3.96455	1.77272	0.2853	2.71117	64.4417	0.2853	3.13192	43.4039
0.2843	3.96513	1.74342	0.2843	2.7116	64.4201	0.2843	3.13141	43.4295
0.2833	3.96498	1.75113	0.2833	2.71276	64.3622	0.2833	3.13317	43.3413
0.2823	3.9649	1.75524	0.2823	2.71219	64.3906	0.2823	3.13324	43.3378
0.2813	3.96491	1.75473	0.2813	2.7145	64.2752	0.2813	3.13404	43.2979
0.2803	3.96508	1.74584	0.2803	2.71536	64.2321	0.2803	3.13428	43.2858
0.2793	3.96509	1.74534	0.2793	2.71507	64.2464	0.2793	3.13367	43.3164
0.2783	3.96471	1.76429	0.2783	2.71665	64.1673	0.2783	3.1367	43.1652
0.2773	3.96503	1.74842	0.2773	2.71651	64.1744	0.2773	3.13652	43.1738
0.2763	3.96517	1.74144	0.2763	2.71881	64.0595	0.2763	3.13656	43.172
0.2753	3.96503	1.7486	0.2753	2.71953	64.0236	0.2753	3.13707	43.1463
0.2743	3.9652	1.73995	0.2743	2.72068	63.9662	0.2743	3.13752	43.124
0.2733	3.96503	1.74828	0.2733	2.72096	63.9519	0.2733	3.13824	43.0881
0.2723	3.96522	1.73894	0.2723	2.72139	63.9306	0.2723	3.13786	43.1071
0.2713	3.96532	1.73421	0.2713	2.72325	63.8374	0.2713	3.14052	42.974
0.2703	3.96529	1.73526	0.2703	2.72382	63.809	0.2703	3.14151	42.9244
0.2693	3.96517	1.74168	0.2693	2.72282	63.8592	0.2693	3.14024	42.9879
0.2683	3.96557	1.72158	0.2683	2.72581	63.7094	0.2683	3.14262	42.8689
0.2673	3.96531	1.7343	0.2673	2.72537	63.7315	0.2673	3.14338	42.8311
0.2663	3.96496	1.75184	0.2663	2.7265	63.6752	0.2663	3.14119	42.9405
0.2653	3.96469	1.76549	0.2653	2.72964	63.5178	0.2653	3.14415	42.7925
0.2643	3.96505	1.7473	0.2643	2.72993	63.5035	0.2643	3.14326	42.8372
0.2633	3.96504	1.74781	0.2633	2.73106	63.4468	0.2633	3.14373	42.8137
0.2623	3.9651	1.74495	0.2623	2.72961	63.5193	0.2623	3.14464	42.7681
0.2613	3.96514	1.74311	0.2613	2.73317	63.3415	0.2613	3.14442	42.7791
0.2603	3.96503	1.74866	0.2603	2.73388	63.306	0.2603	3.14702	42.6492
0.2593	3.96504	1.748	0.2593	2.73386	63.3068	0.2593	3.14719	42.6406
0.2583	3.96523	1.73845	0.2583	2.73443	63.2787	0.2583	3.14612	42.694
0.2573	3.96545	1.72773	0.2573	2.73813	63.0933	0.2573	3.1481	42.595
0.2563	3.96532	1.73409	0.2563	2.73597	63.2015	0.2563	3.15031	42.4847
0.2553	3.96525	1.7373	0.2553	2.73765	63.1174	0.2553	3.14915	42.5427
0.2543	3.96528	1.73616	0.2543	2.73863	63.0684	0.2543	3.14987	42.5063
0.2533	3.96518	1.74116	0.2533	2.74075	62.9627	0.2533	3.15051	42.4744
0.2523	3.96544	1.72814	0.2523	2.74303	62.8484	0.2523	3.14985	42.5077
0.2513	3.96539	1.73032	0.2513	2.74017	62.9916	0.2513	3.15184	42.4079
0.2503	3.9655	1.72518	0.2503	2.74482	62.7589	0.2503	3.15398	42.3011
0.2493	3.96529	1.7354	0.2493	2.74522	62.7388	0.2493	3.15479	42.2606
0.2483	3.96541	1.72973	0.2483	2.74547	62.7268	0.2483	3.15351	42.3245
0.2473	3.96541	1.72973	0.2473	2.74788	62.606	0.2473	3.15501	42.2496
0.2463	3.96544	1.72776	0.2463	2.74658	62.6711	0.2463	3.15587	42.2065
0.2453	3.96586	1.7072	0.2453	2.75083	62.4586	0.2453	3.15613	42.1937
0.2443	3.9653	1.73495	0.2443	2.74967	62.5167	0.2443	3.15649	42.1756
0.2433	3.96546	1.72684	0.2433	2.75018	62.4908	0.2433	3.15977	42.0117
0.2423	3.96562	1.71889	0.2423	2.754	62.3	0.2423	3.15793	42.1037
0.2413	3.96557	1.72175	0.2413	2.75368	62.316	0.2413	3.1578	42.1098
0.2403	3.96518	1.74112	0.2403	2.75637	62.1817	0.2403	3.15952	42.0241
0.2393	3.96539	1.73038	0.2393	2.75449	62.2756	0.2393	3.15985	42.0076
0.2383	3.96572	1.71376	0.2383	2.75756	62.1219	0.2383	3.16048	41.9762
0.2373	3.9659	1.70524	0.2373	2.75871	62.0643	0.2373	3.16118	41.941
0.2363	3.96589	1.70559	0.2363	2.75807	62.0967	0.2363	3.16206	41.8971
0.2353	3.96588	1.70595	0.2353	2.75968	62.0159	0.2353	3.16318	41.8408
0.2343	3.96594	1.70307	0.2343	2.76364	61.818	0.2343	3.16448	41.7758
0.2333	3.96621	1.68944	0.2333	2.76204	61.8978	0.2333	3.16553	41.7233
0.2323	3.96586	1.70725	0.2323	2.7631	61.8452	0.2323	3.16718	41.6408
0.2313	3.96585	1.70748	0.2313	2.76654	61.6728	0.2313	3.16538	41.731
0.2303	3.9663	1.68507	0.2303	2.76846	61.5771	0.2303	3.1653	41.7351
0.2293	3.96612	1.69425	0.2293	2.76665	61.6673	0.2293	3.16819	41.5905
0.2283	3.96606	1.697	0.2283	2.76929	61.5355	0.2283	3.16806	41.5971
0.2273	3.96641	1.67943	0.2273	2.77231	61.3843	0.2273	3.16855	41.5726
0.2263	3.96612	1.69415	0.2263	2.7707	61.4652	0.2263	3.16944	41.5282
0.2253	3.96626	1.68679	0.2253	2.77232	61.3842	0.2253	3.17088	41.4562
0.2243	3.96596	1.70187	0.2243	2.77395	61.3024	0.2243	3.17218	41.3911
0.2233	3.96572	1.71395	0.2233	2.77486	61.2572	0.2233	3.17497	41.2514
0.2223	3.96617	1.69132	0.2223	2.77709	61.1453	0.2223	3.17194	41.4032
0.2213	3.96618	1.6911	0.2213	2.77753	61.1235	0.2213	3.17222	41.3889
0.2203	3.96659	1.67047	0.2203	2.77934	61.0332	0.2203	3.17314	41.3428
0.2193	3.96655	1.6726	0.2193	2.78114	60.9428	0.2193	3.1744	41.2801
0.2183	3.96651	1.67427	0.2183	2.78279	60.8606	0.2183	3.17567	41.2164
0.2173	3.96612	1.69408	0.2173	2.78271	60.8647	0.2173	3.17593	41.2035
0.2163	3.96625	1.68749	0.2163	2.78622	60.6892	0.2163	3.17722	41.139
0.2153	3.9661	1.6948	0.2153	2.78795	60.6027	0.2153	3.17791	41.1044
0.2143	3.96569	1.71572	0.2143	2.78317	60.8415	0.2143	3.17973	41.0134
0.2133	3.966	1.69998	0.2133	2.78798	60.6007	0.2133	3.18038	40.9808
0.2123	3.96599	1.70033	0.2123	2.79031	60.4846	0.2123	3.18002	40.9988
0.2113	3.96621	1.68944	0.2113	2.7904	60.4798	0.2113	3.18184	40.9079
0.2103	3.96633	1.68361	0.2103	2.79211	60.3945	0.2103	3.18046	40.9772
0.2093	3.9658	1.7098	0.2093	2.79377	60.3117	0.2093	3.18236	40.8819
0.2083	3.96601	1.69975	0.2083	2.79459	60.2705	0.2083	3.1824	40.8801
0.2073	3.9665	1.67515	0.2073	2.79764	60.1183	0.2073	3.18507	40.7466
0.2063	3.96619	1.69043	0.2063	2.79801	60.0995	0.2063	3.18505	40.7474
0.2053	3.96615	1.69253	0.2053	2.79924	60.0382	0.2053	3.18515	40.7424
0.2043	3.96626	1.68719	0.2043	2.80052	59.9738	0.2043	3.18699	40.6504
0.2033	3.96637	1.68152	0.2033	2.80246	59.8771	0.2033	3.18763	40.6185
0.2023	3.96585	1.70741	0.2023	2.80451	59.7747	0.2023	3.18828	40.5858
0.2013	3.96631	1.68468	0.2013	2.80344	59.8281	0.2013	3.1893	40.535
0.2003	3.96638	1.68112	0.2003	2.8063	59.6849	0.2003	3.18977	40.5115
0.1993	3.96638	1.68102	0.1993	2.80721	59.6394	0.1993	3.19175	40.4125
0.1983	3.96659	1.67047	0.1983	2.81047	59.4766	0.1983	3.19179	40.4103
0.1973	3.96658	1.67084	0.1973	2.81137	59.4314	0.1973	3.193	40.3499
0.1963	3.96628	1.6859	0.1963	2.81207	59.3963	0.1963	3.19268	40.366
0.1953	3.96672	1.66377	0.1953	2.81522	59.2389	0.1953	3.19387	40.3064
0.1943	3.96688	1.65607	0.1943	2.81573	59.2136	0.1943	3.19411	40.2946
0.1933	3.96677	1.66151	0.1933	2.81567	59.2167	0.1933	3.19573	40.2134
0.1923	3.96672	1.66396	0.1923	2.81854	59.0732	0.1923	3.19735	40.1324
0.1913	3.96666	1.66677	0.1913	2.82032	58.9842	0.1913	3.19731	40.1343
0.1903	3.96649	1.67553	0.1903	2.82116	58.942	0.1903	3.19718	40.141
0.1893	3.96695	1.65226	0.1893	2.82226	58.887	0.1893	3.20038	39.9812
0.1883	3.96806	1.5971	0.1883	2.82542	58.7291	0.1883	3.2	40.0002
0.1873	3.96807	1.59664	0.1873	2.82805	58.5977	0.1873	3.19987	40.0065
0.1863	3.96835	1.58232	0.1863	2.82918	58.5408	0.1863	3.20246	39.8771
0.1853	3.96809	1.59532	0.1853	2.82834	58.5832	0.1853	3.20325	39.8375
0.1843	3.96798	1.60075	0.1843	2.83117	58.4413	0.1843	3.20405	39.7973
0.1833	3.96844	1.57807	0.1833	2.83379	58.3103	0.1833	3.20333	39.8338
0.1823	3.96832	1.58391	0.1823	2.83432	58.2838	0.1823	3.2067	39.6649
0.1813	3.96848	1.57597	0.1813	2.83535	58.2326	0.1813	3.20672	39.6639
0.1803	3.96792	1.60399	0.1803	2.83849	58.0754	0.1803	3.2079	39.6049
0.1793	3.9682	1.58976	0.1793	2.84071	57.9644	0.1793	3.2089	39.5553
0.1783	3.96841	1.57928	0.1783	2.84007	57.9965	0.1783	3.20715	39.6425
0.1773	3.96853	1.57344	0.1773	2.84123	57.9385	0.1773	3.21071	39.4645
0.1763	3.96812	1.59384	0.1763	2.8448	57.7601	0.1763	3.21012	39.4942
0.1753	3.96817	1.59127	0.1753	2.84541	57.7294	0.1753	3.21151	39.4247
0.1743	3.96829	1.58541	0.1743	2.84628	57.6858	0.1743	3.21095	39.4523
0.1733	3.96869	1.56545	0.1733	2.84815	57.5927	0.1733	3.21373	39.3135
0.1723	3.9686	1.57001	0.1723	2.84997	57.5017	0.1723	3.2149	39.2551
0.1713	3.96866	1.5671	0.1713	2.8516	57.4199	0.1713	3.21415	39.2923
0.1703	3.96843	1.57868	0.1703	2.85269	57.3653	0.1703	3.21573	39.2136
0.1693	3.96864	1.56791	0.1693	2.85447	57.2766	0.1693	3.21691	39.1543
0.1683	3.96857	1.57161	0.1683	2.85611	57.1945	0.1683	3.21772	39.114
0.1673	3.96854	1.57283	0.1673	2.85766	57.1172	0.1673	3.21813	39.0937
0.1663	3.96896	1.55224	0.1663	2.85843	57.0785	0.1663	3.22007	38.9965
0.1653	3.96866	1.56706	0.1653	2.85982	57.0088	0.1653	3.21969	39.0154
0.1643	3.9685	1.57487	0.1643	2.86399	56.8004	0.1643	3.22009	38.9957
0.1633	3.96891	1.55431	0.1633	2.86296	56.8522	0.1633	3.22126	38.9369
0.1623	3.96915	1.54242	0.1623	2.86702	56.6488	0.1623	3.22282	38.8589
0.1613	3.96917	1.5416	0.1613	2.8674	56.6298	0.1613	3.22245	38.8776
0.1603	3.96917	1.54163	0.1603	2.86784	56.6082	0.1603	3.22363	38.8183
0.1593	3.96891	1.55474	0.1593	2.87058	56.4712	0.1593	3.22558	38.721
0.1583	3.96855	1.57233	0.1583	2.87213	56.3933	0.1583	3.2252	38.7402
0.1573	3.96903	1.54862	0.1573	2.87317	56.3414	0.1573	3.22618	38.6912
0.1563	3.96935	1.53227	0.1563	2.87582	56.2092	0.1563	3.22715	38.6423
0.1553	3.96894	1.55312	0.1553	2.87567	56.2165	0.1553	3.2287	38.5648
0.1543	3.96912	1.54417	0.1543	2.87868	56.0658	0.1543	3.22852	38.5742
0.1533	3.96934	1.53324	0.1533	2.88019	55.9907	0.1533	3.23007	38.4965
0.1523	3.96942	1.52882	0.1523	2.88207	55.8964	0.1523	3.23142	38.4288
0.1513	3.9693	1.53488	0.1513	2.88202	55.899	0.1513	3.23123	38.4383
0.1503	3.96919	1.54059	0.1503	2.88446	55.7769	0.1503	3.2322	38.3898
0.1493	3.96939	1.5305	0.1493	2.88663	55.6686	0.1493	3.23336	38.3319
0.1483	3.96956	1.52206	0.1483	2.88758	55.621	0.1483	3.23375	38.3124
0.1473	3.96949	1.5253	0.1473	2.88992	55.5039	0.1473	3.23491	38.2546
0.1463	3.96951	1.52451	0.1463	2.89145	55.4276	0.1463	3.23549	38.2257
0.1453	3.96947	1.52656	0.1453	2.8927	55.3648	0.1453	3.23645	38.1775
0.1443	3.96956	1.52214	0.1443	2.89461	55.2693	0.1443	3.23818	38.091
0.1433	3.96944	1.5282	0.1433	2.8959	55.2049	0.1433	3.23799	38.1007
0.1423	3.96946	1.52701	0.1423	2.89868	55.0659	0.1423	3.23856	38.0721
0.1413	3.96954	1.52308	0.1413	2.89894	55.0529	0.1413	3.24144	37.9282
0.1403	3.9696	1.51988	0.1403	2.90065	54.9676	0.1403	3.24221	37.8896
0.1393	3.96967	1.51669	0.1393	2.90187	54.9064	0.1393	3.23971	38.0146
0.1383	3.96953	1.52355	0.1383	2.90456	54.7719	0.1383	3.24277	37.8615
0.1373	3.96963	1.51838	0.1373	2.90677	54.6613	0.1373	3.24296	37.8519
0.1363	3.96925	1.53766	0.1363	2.9074	54.6301	0.1363	3.24334	37.8332
0.1353	3.96985	1.50729	0.1353	2.90796	54.602	0.1353	3.24447	37.7763
0.1343	3.9698	1.51012	0.1343	2.90954	54.5231	0.1343	3.24675	37.6623
0.1333	3.96982	1.50892	0.1333	2.91177	54.4114	0.1333	3.24675	37.6626
0.1323	3.96981	1.50938	0.1323	2.91321	54.3394	0.1323	3.2475	37.625
0.1313	3.96972	1.51421	0.1313	2.91518	54.2408	0.1313	3.25035	37.4823
0.1303	3.96962	1.51903	0.1303	2.91644	54.1779	0.1303	3.24978	37.5112
0.1293	3.96984	1.5078	0.1293	2.91871	54.0644	0.1293	3.25056	37.4721
0.1283	3.96998	1.50109	0.1283	2.91861	54.0695	0.1283	3.2515	37.4252
0.1273	3.96987	1.50669	0.1273	2.92207	53.8965	0.1273	3.25186	37.407
0.1263	3.97006	1.49679	0.1263	2.92393	53.8033	0.1263	3.25261	37.3697
0.1253	3.96963	1.51835	0.1253	2.92509	53.7457	0.1253	3.25449	37.2755
0.1243	3.97011	1.4946	0.1243	2.92534	53.733	0.1243	3.25485	37.2573
0.1233	3.97011	1.49427	0.1233	2.92892	53.5541	0.1233	3.25542	37.2292
0.1223	3.97004	1.49789	0.1223	2.92923	53.5385	0.1223	3.25577	37.2116
0.1213	3.97024	1.48806	0.1213	2.93047	53.4764	0.1213	3.25861	37.0693
0.1203	3.97013	1.49329	0.1203	2.93262	53.3688	0.1203	3.25764	37.1179
0.1193	3.97011	1.49458	0.1193	2.93441	53.2792	0.1193	3.25974	37.0131
0.1183	3.97016	1.49183	0.1183	2.93649	53.1755	0.1183	3.25953	37.0234
0.1173	3.97014	1.49296	0.1173	2.93658	53.1712	0.1173	3.26083	36.9585
0.1163	3.97003	1.49855	0.1163	2.93922	53.0388	0.1163	3.26079	36.9603
0.1153	3.97029	1.48559	0.1153	2.94156	52.9218	0.1153	3.26362	36.8189
0.1143	3.97005	1.49747	0.1143	2.94052	52.9741	0.1143	3.26381	36.8094
0.1133	3.97	1.49992	0.1133	2.94295	52.8524	0.1133	3.2636	36.8201
0.1123	3.96994	1.50308	0.1123	2.94502	52.7491	0.1123	3.2651	36.7449
0.1113	3.9702	1.48979	0.1113	2.94553	52.7236	0.1113	3.26545	36.7277
0.1103	3.96999	1.50043	0.1103	2.94753	52.6237	0.1103	3.26751	36.6245
0.1093	3.96996	1.50203	0.1093	2.94959	52.5206	0.1093	3.26733	36.6336
0.1083	3.97024	1.48802	0.1083	2.95215	52.3927	0.1083	3.26766	36.6169
0.1073	3.97031	1.48467	0.1073	2.95158	52.421	0.1073	3.26857	36.5714
0.1063	3.96999	1.50038	0.1063	2.95442	52.279	0.1063	3.27026	36.487
0.1053	3.97025	1.48755	0.1053	2.95506	52.2471	0.1053	3.27042	36.4791
0.1043	3.97025	1.48755	0.1043	2.95641	52.1797	0.1043	3.27134	36.4333
0.1033	3.97033	1.4833	0.1033	2.95931	52.0345	0.1033	3.27319	36.3406
0.1023	3.97033	1.48373	0.1023	2.95988	52.0061	0.1023	3.27376	36.3122
0.1013	3.9702	1.48994	0.1013	2.96136	51.9319	0.1013	3.27314	36.3429
0.1003	3.9701	1.49514	0.1003	2.962	51.9001	0.1003	3.27498	36.2511
0.0993	3.97041	1.47936	0.0993	2.9644	51.7801	0.0993	3.27588	36.2061
0.0983	3.97052	1.47403	0.0983	2.96517	51.7414	0.0983	3.27777	36.1115
0.0973	3.97046	1.47685	0.0973	2.96721	51.6393	0.0973	3.27717	36.1417
0.0963	3.97067	1.46646	0.0963	2.96863	51.5687	0.0963	3.27825	36.0875
0.0953	3.97073	1.46371	0.0953	2.9691	51.5452	0.0953	3.27976	36.0119
0.0943	3.97064	1.46799	0.0943	2.97307	51.3464	0.0943	3.28103	35.9483
0.0933	3.9708	1.46009	0.0933	2.97206	51.3971	0.0933	3.28197	35.9017
0.0923	3.97073	1.46356	0.0923	2.97475	51.2627	0.0923	3.28102	35.949
0.0913	3.97078	1.46088	0.0913	2.97671	51.1644	0.0913	3.28227	35.8863
0.0903	3.9708	1.46016	0.0903	2.9776	51.1198	0.0903	3.28373	35.8135
0.0893	3.97066	1.46725	0.0893	2.98063	50.9687	0.0893	3.28388	35.8062
0.0883	3.97068	1.46587	0.0883	2.98061	50.9695	0.0883	3.28515	35.7423
0.0873	3.97053	1.47358	0.0873	2.98388	50.8059	0.0873	3.28585	35.7076
0.0863	3.97104	1.44801	0.0863	2.98221	50.8896	0.0863	3.2888	35.5598
0.0853	3.97092	1.45385	0.0853	2.98528	50.7358	0.0853	3.28863	35.5684
0.0843	3.97126	1.43677	0.0843	2.98647	50.6767	0.0843	3.28893	35.5535
0.0833	3.97099	1.45072	0.0833	2.98927	50.5364	0.0833	3.29114	35.4428
0.0823	3.97115	1.44242	0.0823	2.98883	50.5586	0.0823	3.29039	35.4805
0.0813	3.97139	1.43026	0.0813	2.99183	50.4083	0.0813	3.29012	35.4939
0.0803	3.97139	1.43026	0.0803	2.99289	50.3555	0.0803	3.29286	35.3569
0.0793	3.97097	1.45132	0.0793	2.99305	50.3475	0.0793	3.29363	35.3184
0.0783	3.97117	1.44145	0.0783	2.99595	50.2023	0.0783	3.29339	35.3304
0.0773	3.9712	1.44004	0.0773	2.9966	50.1701	0.0773	3.29562	35.2192
0.0763	3.97127	1.4367	0.0763	2.99871	50.0647	0.0763	3.29503	35.2483
0.0753	3.97139	1.43029	0.0753	2.99945	50.0274	0.0753	3.29715	35.1426
0.0743	3.97146	1.42706	0.0743	3.00154	49.9232	0.0743	3.29769	35.1153
0.0733	3.97117	1.44162	0.0733	3.00287	49.8563	0.0733	3.29784	35.1078
0.0723	3.9715	1.42498	0.0723	3.00283	49.8586	0.0723	3.2982	35.0899
0.0713	3.97135	1.43235	0.0713	3.00508	49.7462	0.0713	3.30001	34.9997
0.0703	3.97131	1.43471	0.0703	3.00849	49.5757	0.0703	3.30091	34.9547
0.0693	3.97105	1.44765	0.0693	3.00866	49.5671	0.0693	3.30158	34.921
0.0683	3.97122	1.43909	0.0683	3.00954	49.5231	0.0683	3.30227	34.8864
0.0673	3.97186	1.40708	0.0673	3.01158	49.4209	0.0673	3.30388	34.8059
0.0663	3.97143	1.42872	0.0663	3.01277	49.3612	0.0663	3.30446	34.7768
0.0653	3.9715	1.42508	0.0653	3.01314	49.3431	0.0653	3.30436	34.7818
0.0643	3.97165	1.4176	0.0643	3.01477	49.2615	0.0643	3.3064	34.6798
0.0633	3.97172	1.41386	0.0633	3.01863	49.0685	0.0633	3.30597	34.7016
0.0623	3.97156	1.42188	0.0623	3.01726	49.1369	0.0623	3.30745	34.6277
0.0613	3.97144	1.42807	0.0613	3.01952	49.0239	0.0613	3.30772	34.6142
0.0603	3.97145	1.42748	0.0603	3.0216	48.9199	0.0603	3.30917	34.5414
0.0593	3.97148	1.4262	0.0593	3.02242	48.879	0.0593	3.3099	34.5051
0.0583	3.97142	1.42914	0.0583	3.02265	48.8676	0.0583	3.31023	34.4885
0.0573	3.97118	1.44092	0.0573	3.0265	48.6749	0.0573	3.31075	34.4626
0.0563	3.9716	1.4201	0.0563	3.02617	48.6917	0.0563	3.31199	34.4005
0.0553	3.97196	1.40179	0.0553	3.02732	48.6341	0.0553	3.31209	34.3956
0.0543	3.97189	1.40571	0.0543	3.02777	48.6115	0.0543	3.31387	34.3066
0.0533	3.97197	1.40157	0.0533	3.03101	48.4494	0.0533	3.3148	34.2599
0.0523	3.97196	1.4019	0.0523	3.03219	48.3904	0.0523	3.31436	34.282
0.0513	3.97173	1.41355	0.0513	3.03201	48.3996	0.0513	3.31635	34.1827
0.0503	3.97145	1.42741	0.0503	3.03444	48.2777	0.0503	3.31555	34.2224
0.0493	3.97208	1.39576	0.0493	3.03573	48.2136	0.0493	3.31758	34.1211
0.0483	3.97183	1.40851	0.0483	3.03645	48.1777	0.0483	3.32008	33.9962
0.0473	3.97176	1.41197	0.0473	3.03788	48.106	0.0473	3.31947	34.0266
0.0463	3.97178	1.41096	0.0463	3.03969	48.0156	0.0463	3.31942	34.029
0.0453	3.97199	1.40036	0.0453	3.04092	47.9539	0.0453	3.32102	33.9488
0.0443	3.97205	1.39758	0.0443	3.04126	47.9372	0.0443	3.3213	33.9351
0.0433	3.97179	1.41061	0.0433	3.04401	47.7994	0.0433	3.32242	33.8792
0.0423	3.97201	1.39937	0.0423	3.04544	47.7282	0.0423	3.32269	33.8656
0.0413	3.97193	1.40348	0.0413	3.0452	47.7401	0.0413	3.32419	33.7907
0.0403	3.97218	1.39081	0.0403	3.04681	47.6594	0.0403	3.32491	33.7547
0.0393	3.97216	1.39195	0.0393	3.04918	47.541	0.0393	3.3264	33.6802
0.0383	3.97209	1.39561	0.0383	3.05031	47.4843	0.0383	3.32757	33.6216
0.0373	3.97198	1.40094	0.0373	3.05055	47.4726	0.0373	3.32648	33.6762
0.0363	3.97187	1.40626	0.0363	3.05325	47.3375	0.0363	3.32783	33.6084
0.0353	3.97222	1.38879	0.0353	3.05348	47.3259	0.0353	3.32983	33.5087
0.0343	3.97215	1.39255	0.0343	3.05437	47.2814	0.0343	3.329	33.55
0.0333	3.97216	1.39201	0.0333	3.05706	47.1469	0.0333	3.33043	33.4783
0.0323	3.97205	1.39753	0.0323	3.0582	47.0899	0.0323	3.33149	33.4253
0.0313	3.97215	1.39258	0.0313	3.05848	47.0762	0.0313	3.33162	33.4188
0.0303	3.97232	1.38421	0.0303	3.06086	46.9571	0.0303	3.33393	33.3036
0.0293	3.97226	1.38686	0.0293	3.06271	46.8644	0.0293	3.33321	33.3394
0.0283	3.97249	1.37546	0.0283	3.06302	46.8488	0.0283	3.3339	33.305
0.0273	3.97234	1.38309	0.0273	3.06578	46.7112	0.0273	3.33516	33.2422
0.0263	3.97265	1.36739	0.0263	3.06592	46.7041	0.0263	3.33686	33.1571
0.0253	3.97231	1.38463	0.0253	3.06653	46.6735	0.0253	3.3364	33.1801
0.0243	3.97231	1.38443	0.0243	3.06731	46.6346	0.0243	3.3382	33.0902
0.0233	3.97228	1.3861	0.0233	3.07088	46.4561	0.0233	3.33835	33.0824
0.0223	3.97249	1.37541	0.0223	3.07045	46.4776	0.0223	3.33873	33.0635
0.0213	3.97222	1.3891	0.0213	3.07224	46.3879	0.0213	3.34068	32.966
0.0203	3.97233	1.38364	0.0203	3.07422	46.2891	0.0203	3.34124	32.9381
0.0193	3.97262	1.36912	0.0193	3.07468	46.2657	0.0193	3.34146	32.9272
0.0183	3.97275	1.3627	0.0183	3.07474	46.263	0.0183	3.34275	32.8623
0.0173	3.97269	1.36566	0.0173	3.07656	46.1722	0.0173	3.34272	32.8639
0.0163	3.97247	1.37657	0.0163	3.08037	45.9815	0.0163	3.34359	32.8206
0.0153	3.9727	1.36502	0.0153	3.07937	46.0315	0.0153	3.34417	32.7914
0.0143	3.9725	1.37497	0.0143	3.08013	45.9934	0.0143	3.34538	32.7313
0.0133	3.9725	1.37478	0.0133	3.08288	45.8559	0.0133	3.34679	32.6604
0.0123	3.97282	1.35887	0.0123	3.08346	45.827	0.0123	3.34695	32.6527
0.0113	3.97284	1.35793	0.0113	3.08479	45.7607	0.0113	3.34728	32.6358
0.0103	3.97235	1.38226	0.0103	3.0861	45.6948	0.0103	3.34842	32.5791
0.0093	3.97213	1.39355	0.0093	3.08536	45.7321	0.0093	3.3486	32.5698

## Sheet: Fig. 2g
H2O2RR						2e-ORR
Ni-SAC		Ni-CNS		CNS		Ni-CNS		CNS		Ni-SAC
X	Y	X	Y	X	Y	X	Y	X	Y	X	Y
0.9503	10.208	0.9503	2.0648	0.9503	6.488	0.9503	1.532	0.9503	0.4944	0.9503	2.2672
0.9493	10.256	0.9493	2.0564	0.9493	6.432	0.9493	1.4892	0.9493	0.4984	0.9493	2.2132
0.9483	10.212	0.9483	1.9676	0.9483	6.276	0.9483	1.4408	0.9483	0.4896	0.9483	2.1756
0.9473	10.116	0.9473	1.9232	0.9473	6.116	0.9473	1.4196	0.9473	0.4948	0.9473	2.1976
0.9463	10.012	0.9463	1.8796	0.9463	6.26	0.9463	1.3684	0.9463	0.462	0.9463	2.23
0.9453	9.816	0.9453	1.8592	0.9453	6.12	0.9453	1.3924	0.9453	0.4664	0.9453	2.2328
0.9443	9.884	0.9443	1.8276	0.9443	6.044	0.9443	1.3948	0.9443	0.462	0.9443	2.1364
0.9433	9.776	0.9433	1.7992	0.9433	6.128	0.9433	1.3672	0.9433	0.4664	0.9433	2.0736
0.9423	9.704	0.9423	1.8436	0.9423	6.028	0.9423	1.3336	0.9423	0.4396	0.9423	1.9596
0.9413	9.604	0.9413	1.7896	0.9413	5.904	0.9413	1.336	0.9413	0.414	0.9413	1.8968
0.9403	9.62	0.9403	1.6848	0.9403	5.776	0.9403	1.318	0.9403	0.408	0.9403	1.8932
0.9393	9.592	0.9393	1.6884	0.9393	5.812	0.9393	1.3228	0.9393	0.4136	0.9393	1.82
0.9383	9.436	0.9383	1.606	0.9383	5.56	0.9383	1.3376	0.9383	0.37472	0.9383	1.864
0.9373	9.28	0.9373	1.578	0.9373	5.556	0.9373	1.2816	0.9373	0.36148	0.9373	1.9028
0.9363	9.112	0.9363	1.5728	0.9363	5.504	0.9363	1.298	0.9363	0.3898	0.9363	1.9668
0.9353	9.02	0.9353	1.4952	0.9353	5.432	0.9353	1.2748	0.9353	0.37848	0.9353	2.0112
0.9343	9.02	0.9343	1.4688	0.9343	5.28	0.9343	1.2088	0.9343	0.36308	0.9343	1.972
0.9333	8.936	0.9333	1.5196	0.9333	5.488	0.9333	1.1932	0.9333	0.35804	0.9333	1.9368
0.9323	8.78	0.9323	1.4672	0.9323	5.372	0.9323	1.18	0.9323	0.36904	0.9323	1.934
0.9313	8.668	0.9313	1.3924	0.9313	5.192	0.9313	1.1524	0.9313	0.35552	0.9313	1.8988
0.9303	8.556	0.9303	1.4244	0.9303	5.136	0.9303	1.1092	0.9303	0.3706	0.9303	1.8648
0.9293	8.452	0.9293	1.3472	0.9293	4.936	0.9293	1.1004	0.9293	0.37376	0.9293	1.8512
0.9283	8.388	0.9283	1.286	0.9283	5.084	0.9283	1.0724	0.9283	0.34136	0.9283	1.8476
0.9273	8.28	0.9273	1.2736	0.9273	5.036	0.9273	1.0388	0.9273	0.34984	0.9273	1.7884
0.9263	8.24	0.9263	1.2636	0.9263	4.86	0.9263	1.05	0.9263	0.31208	0.9263	1.8116
0.9253	8.236	0.9253	1.226	0.9253	4.856	0.9253	1.0156	0.9253	0.32216	0.9253	1.708
0.9243	8.256	0.9243	1.2152	0.9243	4.824	0.9243	0.9536	0.9243	0.29792	0.9243	1.6556
0.9233	8.268	0.9233	1.178	0.9233	4.78	0.9233	0.9228	0.9233	0.32092	0.9233	1.596
0.9223	8.28	0.9223	1.1456	0.9223	4.756	0.9223	0.9292	0.9223	0.29512	0.9223	1.51
0.9213	8.372	0.9213	1.2088	0.9213	4.7	0.9213	0.91	0.9213	0.32752	0.9213	1.4344
0.9203	8.34	0.9203	1.1224	0.9203	4.596	0.9203	0.9292	0.9203	0.32216	0.9203	1.4324
0.9193	8.188	0.9193	1.0616	0.9193	4.432	0.9193	0.91	0.9193	0.31776	0.9193	1.4296
0.9183	8.052	0.9183	1.0336	0.9183	4.508	0.9183	0.8528	0.9183	0.3058	0.9183	1.414
0.9173	7.96	0.9173	1.0684	0.9173	4.368	0.9173	0.8452	0.9173	0.25076	0.9173	1.3932
0.9163	7.84	0.9163	1.0248	0.9163	4.408	0.9163	0.8212	0.9163	0.2646	0.9163	1.4296
0.9153	7.736	0.9153	0.9896	0.9153	4.344	0.9153	0.8156	0.9153	0.27244	0.9153	1.3916
0.9143	7.616	0.9143	0.9424	0.9143	4.36	0.9143	0.8128	0.9143	0.28472	0.9143	1.3508
0.9133	7.508	0.9133	0.9084	0.9133	4.256	0.9133	0.7856	0.9133	0.2866	0.9133	1.27
0.9123	7.396	0.9123	0.894	0.9123	4.132	0.9123	0.7708	0.9123	0.24884	0.9123	1.2772
0.9113	7.28	0.9113	0.8852	0.9113	4.12	0.9113	0.7756	0.9113	0.25136	0.9113	1.2236
0.9103	7.012	0.9103	0.9128	0.9103	4.044	0.9103	0.7404	0.9103	0.24604	0.9103	1.2332
0.9093	7.056	0.9093	0.8544	0.9093	3.934	0.9093	0.6864	0.9093	0.26932	0.9093	1.2824
0.9083	7.124	0.9083	0.814	0.9083	3.8776	0.9083	0.6832	0.9083	0.24948	0.9083	1.2444
0.9073	7.188	0.9073	0.8012	0.9073	3.9392	0.9073	0.6988	0.9073	0.23972	0.9073	1.2224
0.9063	7.256	0.9063	0.7916	0.9063	3.8512	0.9063	0.6924	0.9063	0.26112	0.9063	1.2304
0.9053	7.244	0.9053	0.8112	0.9053	3.8024	0.9053	0.6816	0.9053	0.24664	0.9053	1.2148
0.9043	7.128	0.9043	0.7544	0.9043	3.7712	0.9043	0.6704	0.9043	0.24412	0.9043	1.1684
0.9033	7.048	0.9033	0.708	0.9033	3.734	0.9033	0.6184	0.9033	0.22116	0.9033	1.15
0.9023	6.976	0.9023	0.6892	0.9023	3.6356	0.9023	0.618	0.9023	0.2366	0.9023	1.0796
0.9013	6.9	0.9013	0.7172	0.9013	3.6048	0.9013	0.6108	0.9013	0.22308	0.9013	1.1084
0.9003	6.852	0.9003	0.6852	0.9003	3.5708	0.9003	0.5396	0.9003	0.22968	0.9003	1.1812
0.8993	6.82	0.8993	0.7108	0.8993	3.6024	0.8993	0.5636	0.8993	0.24352	0.8993	1.2012
0.8983	6.748	0.8983	0.6568	0.8983	3.5668	0.8983	0.5888	0.8983	0.21488	0.8983	1.2108
0.8973	6.772	0.8973	0.6236	0.8973	3.3556	0.8973	0.5772	0.8973	0.23028	0.8973	1.222
0.8963	6.76	0.8963	0.612	0.8963	3.3844	0.8963	0.5548	0.8963	0.224	0.8963	1.224
0.8953	6.684	0.8953	0.6156	0.8953	3.3004	0.8953	0.5176	0.8953	0.21676	0.8953	1.1772
0.8943	6.592	0.8943	0.57	0.8943	3.4152	0.8943	0.524	0.8943	0.19316	0.8943	1.1464
0.8933	6.476	0.8933	0.5452	0.8933	3.2308	0.8933	0.5208	0.8933	0.18844	0.8933	1.112
0.8923	6.508	0.8923	0.528	0.8923	3.2544	0.8923	0.49	0.8923	0.19284	0.8923	1.0368
0.8913	6.468	0.8913	0.5096	0.8913	3.1992	0.8913	0.4732	0.8913	0.1982	0.8913	0.9668
0.8903	6.452	0.8903	0.49	0.8903	3.1544	0.8903	0.4804	0.8903	0.18752	0.8903	0.8508
0.8893	6.412	0.8893	0.476	0.8893	3.0716	0.8893	0.4432	0.8893	0.196	0.8893	0.8216
0.8883	6.38	0.8883	0.4696	0.8883	2.994	0.8883	0.4268	0.8883	0.19476	0.8883	0.7788
0.8873	6.304	0.8873	0.478	0.8873	2.9828	0.8873	0.4272	0.8873	0.19664	0.8873	0.8268
0.8863	6.208	0.8863	0.478	0.8863	2.9256	0.8863	0.4416	0.8863	0.18248	0.8863	0.8624
0.8853	6.156	0.8853	0.4576	0.8853	2.7768	0.8853	0.4276	0.8853	0.14188	0.8853	0.8564
0.8843	6.06	0.8843	0.4304	0.8843	2.8132	0.8843	0.36968	0.8843	0.19536	0.8843	0.7848
0.8833	5.984	0.8833	0.4064	0.8833	2.7776	0.8833	0.398	0.8833	0.16644	0.8833	0.7244
0.8823	5.872	0.8823	0.39196	0.8823	2.8236	0.8823	0.38948	0.8823	0.1532	0.8823	0.668
0.8813	5.86	0.8813	0.38384	0.8813	2.7632	0.8813	0.36116	0.8813	0.16832	0.8813	0.6388
0.8803	5.852	0.8803	0.3712	0.8803	2.7228	0.8803	0.35332	0.8803	0.17964	0.8803	0.64
0.8793	5.764	0.8793	0.35356	0.8793	2.6512	0.8793	0.3442	0.8793	0.196	0.8793	0.6844
0.8783	5.736	0.8783	0.33696	0.8783	2.6028	0.8783	0.29792	0.8783	0.20292	0.8783	0.7104
0.8773	5.668	0.8773	0.33	0.8773	2.6	0.8773	0.34388	0.8773	0.1636	0.8773	0.7096
0.8763	5.568	0.8763	0.3268	0.8763	2.4752	0.8763	0.32468	0.8763	0.15824	0.8763	0.6512
0.8753	5.48	0.8753	0.30928	0.8753	2.4268	0.8753	0.29352	0.8753	0.17964	0.8753	0.6096
0.8743	5.492	0.8743	0.29508	0.8743	2.4088	0.8743	0.3058	0.8743	0.1762	0.8743	0.588
0.8733	5.38	0.8733	0.27944	0.8733	2.3996	0.8733	0.29512	0.8733	0.15604	0.8733	0.57
0.8723	5.324	0.8723	0.26992	0.8723	2.3496	0.8723	0.26712	0.8723	0.12992	0.8723	0.5116
0.8713	5.236	0.8713	0.2694	0.8713	2.1676	0.8713	0.29196	0.8713	0.13024	0.8713	0.4664
0.8703	5.176	0.8703	0.2616	0.8703	2.2564	0.8703	0.25136	0.8703	0.13876	0.8703	0.4168
0.8693	5.128	0.8693	0.24868	0.8693	2.18	0.8693	0.19788	0.8693	0.1504	0.8693	0.37188
0.8683	5.044	0.8683	0.24044	0.8683	2.1048	0.8683	0.2476	0.8683	0.1488	0.8683	0.31208
0.8673	4.94	0.8673	0.228	0.8673	2.0916	0.8673	0.252	0.8673	0.1444	0.8673	0.27656
0.8663	4.916	0.8663	0.21352	0.8663	2.0388	0.8663	0.2388	0.8663	0.14504	0.8663	0.29292
0.8653	4.864	0.8653	0.20704	0.8653	1.9456	0.8653	0.21048	0.8653	0.13684	0.8653	0.23752
0.8643	4.816	0.8643	0.19452	0.8643	1.8964	0.8643	0.1982	0.8643	0.11576	0.8643	0.24412
0.8633	4.74	0.8633	0.18276	0.8633	1.8564	0.8633	0.2108	0.8633	0.12048	0.8633	0.18784
0.8623	4.7	0.8623	0.1692	0.8623	1.7628	0.8623	0.207	0.8623	0.11892	0.8623	0.07332
0.8613	4.632	0.8613	0.16312	0.8613	1.7292	0.8613	0.16044	0.8613	0.0796	0.8613	0.03586
0.8603	4.564	0.8603	0.15012	0.8603	1.73	0.8603	0.16424	0.8603	0.09628	0.8603	-0.01258
0.8593	4.476	0.8593	0.13188	0.8593	1.6728	0.8593	0.17148	0.8593	0.09156	0.8593	1.44e-08
0.8583	4.496	0.8583	0.13008	0.8583	1.6116	0.8583	0.16204	0.8583	0.0944	0.8583	-0.0302
0.8573	4.388	0.8573	0.13464	0.8573	1.5456	0.8573	0.151	0.8573	0.11356	0.8573	-0.08936
0.8563	4.376	0.8563	0.11872	0.8563	1.5004	0.8563	0.14976	0.8563	0.08808	0.8563	-0.24824
0.8553	4.316	0.8553	0.10128	0.8553	1.4668	0.8553	0.15448	0.8553	0.08776	0.8553	-0.36308
0.8543	4.236	0.8543	0.09984	0.8543	1.4108	0.8543	0.1378	0.8543	0.1268	0.8543	-0.35112
0.8533	4.148	0.8533	0.07724	0.8533	1.3536	0.8533	0.12428	0.8533	0.11076	0.8533	-0.34952
0.8523	4.088	0.8523	0.06652	0.8523	1.2892	0.8523	0.12804	0.8523	0.05852	0.8523	-0.35364
0.8513	4.04	0.8513	0.06924	0.8513	1.2248	0.8513	0.09972	0.8513	0.09596	0.8513	-0.46
0.8503	3.8916	0.8503	0.0744	0.8503	1.1728	0.8503	0.09848	0.8503	0.11044	0.8503	-0.5196
0.8493	3.812	0.8493	0.06848	0.8493	1.1232	0.8493	0.0692	0.8493	0.07204	0.8493	-0.5752
0.8483	3.8184	0.8483	0.06036	0.8483	1.0676	0.8483	0.08212	0.8483	0.07204	0.8483	-0.6308
0.8473	3.7756	0.8473	0.05424	0.8473	1.02	0.8473	0.08368	0.8473	0.03618	0.8473	-0.7316
0.8463	3.6908	0.8463	0.04728	0.8463	0.97	0.8463	0.05664	0.8463	0.0664	0.8463	-0.7232
0.8453	3.6144	0.8453	0.03134	0.8453	0.8972	0.8453	0.04844	0.8453	0.08528	0.8453	-0.706
0.8443	3.5448	0.8443	0.0229	0.8443	0.8464	0.8443	0.04972	0.8443	0.04532	0.8443	-0.7276
0.8433	3.4944	0.8433	0.02218	0.8433	0.7864	0.8433	0.0387	0.8433	0.06168	0.8433	-0.82
0.8423	3.4432	0.8423	0.00349	0.8423	0.7244	0.8423	0.02737	0.8423	0.07268	0.8423	-0.8804
0.8413	3.4048	0.8413	-0.01233	0.8413	0.6876	0.8413	0.01888	0.8413	0.04216	0.8413	-1.0208
0.8403	3.3244	0.8403	-0.00572	0.8403	0.6428	0.8403	0.0258	0.8403	0.06196	0.8403	-1.1308
0.8393	3.2532	0.8393	-0.02746	0.8393	0.5924	0.8393	-0.02674	0.8393	0.05004	0.8393	-1.1808
0.8383	3.1684	0.8383	-0.03952	0.8383	0.5288	0.8383	-0.00692	0.8383	0.00031464	0.8383	-1.1568
0.8373	3.088	0.8373	-0.06516	0.8373	0.4704	0.8373	-0.00126	0.8373	0.04624	0.8373	-1.2684
0.8363	3.0324	0.8363	-0.0872	0.8363	0.4208	0.8363	-0.01573	0.8363	0.05504	0.8363	-1.3596
0.8353	2.978	0.8353	-0.0568	0.8353	0.37724	0.8353	-0.01793	0.8353	0.03524	0.8353	-1.4408
0.8343	2.8724	0.8343	-0.05808	0.8343	0.32916	0.8343	-0.06072	0.8343	0.01793	0.8343	-1.516
0.8333	2.7976	0.8333	-0.07356	0.8333	0.2798	0.8333	-0.056	0.8333	0.01133	0.8333	-1.7196
0.8323	2.8028	0.8323	-0.04916	0.8323	0.22716	0.8323	-0.05948	0.8323	0.01604	0.8323	-1.7536
0.8313	2.7452	0.8313	-0.05352	0.8313	0.1712	0.8313	-0.09816	0.8313	0.00818	0.8313	-1.7464
0.8303	2.672	0.8303	-0.06352	0.8303	0.12664	0.8303	-0.08464	0.8303	0.01416	0.8303	-1.82
0.8293	2.608	0.8293	-0.10368	0.8293	0.08668	0.8293	-0.08212	0.8293	0.02234	0.8293	-2.0084
0.8283	2.5336	0.8283	-0.083	0.8283	0.04328	0.8283	-0.11452	0.8283	-0.00535	0.8283	-2.22
0.8273	2.456	0.8273	-0.07956	0.8273	0.00371	0.8273	-0.11232	0.8273	0.00535	0.8273	-2.1844
0.8263	2.3656	0.8263	-0.10036	0.8263	-0.03873	0.8263	-0.12112	0.8263	-0.00503	0.8263	-2.1804
0.8253	2.256	0.8253	-0.09132	0.8253	-0.079	0.8253	-0.13748	0.8253	-0.02139	0.8253	-2.152
0.8243	2.2052	0.8243	-0.10592	0.8243	-0.1204	0.8243	-0.13968	0.8243	-0.03744	0.8243	-2.2996
0.8233	2.158	0.8233	-0.1798	0.8233	-0.16012	0.8233	-0.13464	0.8233	-0.02674	0.8233	-2.3516
0.8223	2.0804	0.8223	-0.17708	0.8223	-0.19932	0.8223	-0.12804	0.8223	-0.03083	0.8223	-2.3448
0.8213	2.0208	0.8213	-0.13448	0.8213	-0.24976	0.8213	-0.1202	0.8213	-0.03964	0.8213	-2.384
0.8203	1.9984	0.8203	-0.15576	0.8203	-0.28824	0.8203	-0.14628	0.8203	-0.0604	0.8203	-2.5668
0.8193	1.9428	0.8193	-0.23044	0.8193	-0.33656	0.8193	-0.22496	0.8193	-0.05976	0.8193	-2.674
0.8183	1.9008	0.8183	-0.22308	0.8183	-0.37436	0.8183	-0.1938	0.8183	-0.08716	0.8183	-2.7612
0.8173	1.846	0.8173	-0.20176	0.8173	-0.4264	0.8173	-0.19096	0.8173	-0.09188	0.8173	-2.8216
0.8163	1.7776	0.8163	-0.16248	0.8163	-0.4768	0.8163	-0.2152	0.8163	-0.08716	0.8163	-3.1572
0.8153	1.714	0.8153	-0.17852	0.8153	-0.5272	0.8153	-0.241	0.8153	-0.08496	0.8153	-3.328
0.8143	1.6388	0.8143	-0.22968	0.8143	-0.5704	0.8143	-0.20764	0.8143	-0.08056	0.8143	-3.3368
0.8133	1.5756	0.8133	-0.26124	0.8133	-0.6152	0.8133	-0.23408	0.8133	-0.08808	0.8133	-3.3644
0.8123	1.5156	0.8123	-0.22756	0.8123	-0.6712	0.8123	-0.25296	0.8123	-0.09972	0.8123	-3.464
0.8113	1.4564	0.8113	-0.18628	0.8113	-0.724	0.8113	-0.28788	0.8113	-0.1488	0.8113	-3.6484
0.8103	1.4208	0.8103	-0.19036	0.8103	-0.7784	0.8103	-0.2904	0.8103	-0.14284	0.8103	-3.588
0.8093	1.3688	0.8093	-0.26488	0.8093	-0.8376	0.8093	-0.30016	0.8093	-0.15164	0.8093	-3.662
0.8083	1.3184	0.8083	-0.28816	0.8083	-0.888	0.8083	-0.2904	0.8083	-0.14	0.8083	-3.8292
0.8073	1.2508	0.8073	-0.20564	0.8073	-0.9368	0.8073	-0.297	0.8073	-0.146	0.8073	-3.8748
0.8063	1.1836	0.8063	-0.213	0.8063	-0.9988	0.8063	-0.32844	0.8063	-0.15952	0.8063	-3.9928
0.8053	1.1216	0.8053	-0.21696	0.8053	-1.0492	0.8053	-0.31776	0.8053	-0.16832	0.8053	-4.144
0.8043	1.064	0.8043	-0.32336	0.8043	-1.0724	0.8043	-0.32216	0.8043	-0.16264	0.8043	-4.212
0.8033	1.0104	0.8033	-0.37544	0.8033	-1.1308	0.8033	-0.35048	0.8033	-0.18812	0.8033	-4.404
0.8023	0.9692	0.8023	-0.2996	0.8023	-1.1712	0.8023	-0.34512	0.8023	-0.2042	0.8023	-4.42
0.8013	0.9312	0.8013	-0.34944	0.8013	-1.1952	0.8013	-0.36212	0.8013	-0.18688	0.8013	-4.544
0.8003	0.8784	0.8003	-0.27436	0.8003	-1.2912	0.8003	-0.3986	0.8003	-0.22084	0.8003	-4.624
0.7993	0.8224	0.7993	-0.242	0.7993	-1.3176	0.7993	-0.37816	0.7993	-0.25956	0.7993	-4.812
0.7983	0.7724	0.7983	-0.374	0.7983	-1.3784	0.7983	-0.4032	0.7983	-0.2838	0.7983	-4.888
0.7973	0.7204	0.7973	-0.30228	0.7973	-1.4068	0.7973	-0.4092	0.7973	-0.28252	0.7973	-4.864
0.7963	0.6772	0.7963	-0.249	0.7963	-1.4732	0.7963	-0.4104	0.7963	-0.27528	0.7963	-5.016
0.7953	0.6164	0.7953	-0.24904	0.7953	-1.5068	0.7953	-0.4072	0.7953	-0.2608	0.7953	-5.216
0.7943	0.5512	0.7943	-0.25704	0.7943	-1.4984	0.7943	-0.4588	0.7943	-0.29824	0.7943	-5.264
0.7933	0.4932	0.7933	-0.26272	0.7933	-1.6012	0.7933	-0.4756	0.7933	-0.30956	0.7933	-5.388
0.7923	0.4356	0.7923	-0.31188	0.7923	-1.5728	0.7923	-0.4944	0.7923	-0.30832	0.7923	-5.376
0.7913	0.37812	0.7913	-0.452	0.7913	-1.6492	0.7913	-0.4916	0.7913	-0.34008	0.7913	-5.424
0.7903	0.32056	0.7903	-0.3754	0.7903	-1.7008	0.7903	-0.5136	0.7903	-0.3744	0.7903	-5.492
0.7893	0.2636	0.7893	-0.32268	0.7893	-1.6656	0.7893	-0.5404	0.7893	-0.37752	0.7893	-5.772
0.7883	0.1946	0.7883	-0.3718	0.7883	-1.7948	0.7883	-0.5228	0.7883	-0.3706	0.7883	-5.848
0.7873	0.12836	0.7873	-0.5008	0.7873	-1.8364	0.7873	-0.5264	0.7873	-0.36116	0.7873	-5.76
0.7863	0.06684	0.7863	-0.412	0.7863	-1.868	0.7863	-0.5152	0.7863	-0.39388	0.7863	-5.804
0.7853	0.0045	0.7853	-0.5264	0.7853	-1.914	0.7853	-0.5592	0.7853	-0.4312	0.7853	-5.936
0.7843	-0.05876	0.7843	-0.4912	0.7843	-1.9964	0.7843	-0.5796	0.7843	-0.4296	0.7843	-5.98
0.7833	-0.11376	0.7833	-0.4116	0.7833	-2.0012	0.7833	-0.5984	0.7833	-0.4312	0.7833	-6.176
0.7823	-0.16884	0.7823	-0.38248	0.7823	-2.0672	0.7823	-0.578	0.7823	-0.448	0.7823	-6.332
0.7813	-0.21968	0.7813	-0.4196	0.7813	-2.1108	0.7813	-0.5972	0.7813	-0.4712	0.7813	-6.492
0.7803	-0.27392	0.7803	-0.3686	0.7803	-2.15	0.7803	-0.6188	0.7803	-0.5136	0.7803	-6.416
0.7793	-0.326	0.7793	-0.38864	0.7793	-2.2088	0.7793	-0.6268	0.7793	-0.5052	0.7793	-6.784
0.7783	-0.38476	0.7783	-0.4616	0.7783	-2.2896	0.7783	-0.6612	0.7783	-0.5368	0.7783	-6.868
0.7773	-0.44	0.7773	-0.4512	0.7773	-2.2984	0.7773	-0.6552	0.7773	-0.53	0.7773	-7.096
0.7763	-0.4872	0.7763	-0.4088	0.7763	-2.3448	0.7763	-0.6712	0.7763	-0.5596	0.7763	-7.196
0.7753	-0.5292	0.7753	-0.4168	0.7753	-2.3736	0.7753	-0.6804	0.7753	-0.5556	0.7753	-7.32
0.7743	-0.5768	0.7743	-0.37548	0.7743	-2.4272	0.7743	-0.7156	0.7743	-0.6164	0.7743	-7.316
0.7733	-0.6184	0.7733	-0.4204	0.7733	-2.4576	0.7733	-0.7172	0.7733	-0.6368	0.7733	-7.372
0.7723	-0.6636	0.7723	-0.4044	0.7723	-2.5668	0.7723	-0.6772	0.7723	-0.6	0.7723	-7.3
0.7713	-0.708	0.7713	-0.38544	0.7713	-2.5704	0.7713	-0.7144	0.7713	-0.6404	0.7713	-7.16
0.7703	-0.7608	0.7703	-0.4576	0.7703	-2.594	0.7703	-0.7524	0.7703	-0.642	0.7703	-7.532
0.7693	-0.8124	0.7693	-0.548	0.7693	-2.668	0.7693	-0.7736	0.7693	-0.6828	0.7693	-7.472
0.7683	-0.8556	0.7683	-0.5588	0.7683	-2.6444	0.7683	-0.7656	0.7683	-0.736	0.7683	-7.596
0.7673	-0.9008	0.7673	-0.4376	0.7673	-2.746	0.7673	-0.7844	0.7673	-0.7172	0.7673	-7.512
0.7663	-0.9388	0.7663	-0.4528	0.7663	-2.7676	0.7663	-0.8248	0.7663	-0.7228	0.7663	-7.368
0.7653	-0.974	0.7653	-0.4848	0.7653	-2.7616	0.7653	-0.8468	0.7653	-0.7648	0.7653	-7.46
0.7643	-1.01	0.7643	-0.5168	0.7643	-2.8452	0.7643	-0.8528	0.7643	-0.7852	0.7643	-7.956
0.7633	-1.0476	0.7633	-0.5968	0.7633	-2.8484	0.7633	-0.86	0.7633	-0.7736	0.7633	-8.252
0.7623	-1.1036	0.7623	-0.6816	0.7623	-2.9676	0.7623	-0.8384	0.7623	-0.8608	0.7623	-8.464
0.7613	-1.1524	0.7613	-0.5224	0.7613	-2.9476	0.7613	-0.8436	0.7613	-0.8464	0.7613	-8.644
0.7603	-1.1912	0.7603	-0.4496	0.7603	-3.0012	0.7603	-0.8616	0.7603	-0.8732	0.7603	-8.664
0.7593	-1.238	0.7593	-0.444	0.7593	-3.0512	0.7593	-0.9528	0.7593	-0.8696	0.7593	-8.488
0.7583	-1.2804	0.7583	-0.5312	0.7583	-3.0208	0.7583	-0.9404	0.7583	-0.8872	0.7583	-8.444
0.7573	-1.3276	0.7573	-0.4964	0.7573	-3.1336	0.7573	-0.894	0.7573	-0.9368	0.7573	-8.528
0.7563	-1.3672	0.7563	-0.468	0.7563	-3.158	0.7563	-0.908	0.7563	-0.9692	0.7563	-8.544
0.7553	-1.4032	0.7553	-0.4628	0.7553	-3.216	0.7553	-0.9496	0.7553	-1.0068	0.7553	-8.92
0.7543	-1.4472	0.7543	-0.5292	0.7543	-3.268	0.7543	-0.9412	0.7543	-1.0264	0.7543	-8.852
0.7533	-1.4912	0.7533	-0.5764	0.7533	-3.29	0.7533	-0.9604	0.7533	-1.0332	0.7533	-8.76
0.7523	-1.5076	0.7523	-0.6332	0.7523	-3.338	0.7523	-0.9616	0.7523	-1.0352	0.7523	-8.848
0.7513	-1.5488	0.7513	-0.52	0.7513	-3.2268	0.7513	-0.9912	0.7513	-1.0736	0.7513	-9.232
0.7503	-1.5784	0.7503	-0.5056	0.7503	-3.4	0.7503	-1.0444	0.7503	-1.1128	0.7503	-9.004
0.7493	-1.6144	0.7493	-0.58	0.7493	-3.3776	0.7493	-1.0588	0.7493	-1.1468	0.7493	-9.04
0.7483	-1.6708	0.7483	-0.6604	0.7483	-3.442	0.7483	-1.066	0.7483	-1.19	0.7483	-9.012
0.7473	-1.7084	0.7473	-0.596	0.7473	-3.6108	0.7473	-1.0468	0.7473	-1.1624	0.7473	-9.356
0.7463	-1.7476	0.7463	-0.5352	0.7463	-3.6212	0.7463	-1.0688	0.7463	-1.1652	0.7463	-9.576
0.7453	-1.774	0.7453	-0.7288	0.7453	-3.642	0.7453	-1.1092	0.7453	-1.2044	0.7453	-9.628
0.7443	-1.8168	0.7443	-0.8532	0.7443	-3.6212	0.7443	-1.094	0.7443	-1.264	0.7443	-9.984
0.7433	-1.8272	0.7433	-0.8012	0.7433	-3.6444	0.7433	-1.1172	0.7433	-1.3032	0.7433	-10.524
0.7423	-1.8676	0.7423	-0.5976	0.7423	-3.7396	0.7423	-1.1248	0.7423	-1.3368	0.7423	-10.456
0.7413	-1.8944	0.7413	-0.5596	0.7413	-3.822	0.7413	-1.1404	0.7413	-1.3568	0.7413	-10.224
0.7403	-1.9444	0.7403	-0.5716	0.7403	-3.8428	0.7403	-1.1488	0.7403	-1.3576	0.7403	-10.14
0.7393	-1.9892	0.7393	-0.7876	0.7393	-3.8016	0.7393	-1.1484	0.7393	-1.4272	0.7393	-10.556
0.7383	-2.0192	0.7383	-0.6176	0.7383	-3.8744	0.7383	-1.2072	0.7383	-1.4628	0.7383	-10.568
0.7373	-2.0412	0.7373	-0.6076	0.7373	-3.8932	0.7373	-1.2288	0.7373	-1.47	0.7373	-10.228
0.7363	-2.0652	0.7363	-0.8528	0.7363	-3.944	0.7363	-1.2592	0.7363	-1.474	0.7363	-10.424
0.7353	-2.1136	0.7353	-0.7272	0.7353	-4.012	0.7353	-1.23	0.7353	-1.4892	0.7353	-10.508
0.7343	-2.1484	0.7343	-0.6368	0.7343	-3.9072	0.7343	-1.2584	0.7343	-1.5332	0.7343	-10.116
0.7333	-2.1704	0.7333	-0.6068	0.7333	-4.064	0.7333	-1.2804	0.7333	-1.6116	0.7333	-9.908
0.7323	-2.2028	0.7323	-0.6472	0.7323	-4.1	0.7323	-1.296	0.7323	-1.6264	0.7323	-10.192
0.7313	-2.2168	0.7313	-0.7004	0.7313	-4.044	0.7313	-1.34	0.7313	-1.6476	0.7313	-10.4
0.7303	-2.2396	0.7303	-0.7104	0.7303	-3.9868	0.7303	-1.3544	0.7303	-1.6632	0.7303	-10.716
0.7293	-2.2712	0.7293	-0.6644	0.7293	-4.172	0.7293	-1.3912	0.7293	-1.7288	0.7293	-10.852
0.7283	-2.3056	0.7283	-0.6704	0.7283	-4.196	0.7283	-1.3712	0.7283	-1.8104	0.7283	-10.832
0.7273	-2.3456	0.7273	-0.7336	0.7273	-4.18	0.7273	-1.3824	0.7273	-1.7704	0.7273	-11.104
0.7263	-2.3892	0.7263	-0.7744	0.7263	-4.284	0.7263	-1.386	0.7263	-1.764	0.7263	-11.392
0.7253	-2.4148	0.7253	-0.8228	0.7253	-4.264	0.7253	-1.4164	0.7253	-1.8208	0.7253	-11.628
0.7243	-2.4284	0.7243	-1.0112	0.7243	-4.292	0.7243	-1.5216	0.7243	-1.8616	0.7243	-11.4
0.7233	-2.4528	0.7233	-0.9612	0.7233	-4.352	0.7233	-1.4772	0.7233	-1.8672	0.7233	-11.328
0.7223	-2.4832	0.7223	-0.9984	0.7223	-4.348	0.7223	-1.4444	0.7223	-1.8692	0.7223	-11.568
0.7213	-2.5148	0.7213	-0.772	0.7213	-4.348	0.7213	-1.4592	0.7213	-1.936	0.7213	-11.756
0.7203	-2.5404	0.7203	-0.712	0.7203	-4.428	0.7203	-1.4816	0.7203	-1.9688	0.7203	-11.504
0.7193	-2.5592	0.7193	-0.7664	0.7193	-4.44	0.7193	-1.5272	0.7193	-2.0156	0.7193	-11.516
0.7183	-2.5932	0.7183	-0.8552	0.7183	-4.304	0.7183	-1.5604	0.7183	-2.0552	0.7183	-12.3
0.7173	-2.6116	0.7173	-0.9136	0.7173	-4.572	0.7173	-1.5432	0.7173	-2.0728	0.7173	-12.052
0.7163	-2.618	0.7163	-0.844	0.7163	-4.568	0.7163	-1.5568	0.7163	-2.1096	0.7163	-12.14
0.7153	-2.64	0.7153	-0.9404	0.7153	-4.632	0.7153	-1.6128	0.7153	-2.1524	0.7153	-12.196
0.7143	-2.666	0.7143	-0.866	0.7143	-4.656	0.7143	-1.6388	0.7143	-2.1628	0.7143	-11.852
0.7133	-2.6848	0.7133	-0.7976	0.7133	-4.616	0.7133	-1.6316	0.7133	-2.1848	0.7133	-11.744
0.7123	-2.7012	0.7123	-0.8688	0.7123	-4.668	0.7123	-1.6284	0.7123	-2.2128	0.7123	-11.784
0.7113	-2.7192	0.7113	-0.7756	0.7113	-4.616	0.7113	-1.644	0.7113	-2.2732	0.7113	-12.084
0.7103	-2.7292	0.7103	-0.7676	0.7103	-4.684	0.7103	-1.6928	0.7103	-2.3704	0.7103	-12.628
0.7093	-2.7552	0.7093	-0.79	0.7093	-4.848	0.7093	-1.7048	0.7093	-2.428	0.7093	-12.564
0.7083	-2.734	0.7083	-0.8076	0.7083	-4.836	0.7083	-1.6884	0.7083	-2.4636	0.7083	-12.52
0.7073	-2.7784	0.7073	-0.8948	0.7073	-4.824	0.7073	-1.7452	0.7073	-2.4844	0.7073	-12.732
0.7063	-2.8296	0.7063	-0.7992	0.7063	-4.912	0.7063	-1.7548	0.7063	-2.5388	0.7063	-12.576
0.7053	-2.8504	0.7053	-0.7796	0.7053	-4.924	0.7053	-1.7588	0.7053	-2.5652	0.7053	-12.728
0.7043	-2.8668	0.7043	-0.8028	0.7043	-4.884	0.7043	-1.7792	0.7043	-2.554	0.7043	-13.104
0.7033	-2.9092	0.7033	-0.902	0.7033	-4.72	0.7033	-1.8004	0.7033	-2.6084	0.7033	-13.252
0.7023	-2.9084	0.7023	-0.9984	0.7023	-4.932	0.7023	-1.8124	0.7023	-2.6532	0.7023	-12.968
0.7013	-2.9516	0.7013	-0.884	0.7013	-4.984	0.7013	-1.8596	0.7013	-2.6712	0.7013	-12.724
0.7003	-2.9604	0.7003	-0.8544	0.7003	-4.96	0.7003	-1.8452	0.7003	-2.6764	0.7003	-12.816
0.6993	-2.9868	0.6993	-1.0524	0.6993	-4.828	0.6993	-1.8536	0.6993	-2.7656	0.6993	-12.544
0.6983	-3.006	0.6983	-1.0564	0.6983	-5.016	0.6983	-1.888	0.6983	-2.742	0.6983	-12.456
0.6973	-3.0336	0.6973	-0.9528	0.6973	-5.068	0.6973	-1.8952	0.6973	-2.7848	0.6973	-13.216
0.6963	-3.0568	0.6963	-0.9536	0.6963	-5.04	0.6963	-1.9124	0.6963	-2.8952	0.6963	-13.368
0.6953	-3.0724	0.6953	-1.0328	0.6953	-5.02	0.6953	-1.9548	0.6953	-2.9288	0.6953	-13.704
0.6943	-3.0736	0.6943	-1.004	0.6943	-5	0.6943	-1.9964	0.6943	-3.0152	0.6943	-13.556
0.6933	-3.084	0.6933	-1.0728	0.6933	-5.164	0.6933	-2.0096	0.6933	-3.0296	0.6933	-13.108
0.6923	-3.1148	0.6923	-0.9488	0.6923	-5.212	0.6923	-2	0.6923	-3.0532	0.6923	-12.688
0.6913	-3.13	0.6913	-1.0184	0.6913	-5.156	0.6913	-2.0632	0.6913	-3.0856	0.6913	-13.26
0.6903	-3.1344	0.6903	-1.1868	0.6903	-5.184	0.6903	-2.0312	0.6903	-3.104	0.6903	-13.852
0.6893	-3.1316	0.6893	-1.0404	0.6893	-5.108	0.6893	-2.064	0.6893	-3.1148	0.6893	-14.176
0.6883	-3.1504	0.6883	-0.966	0.6883	-5.088	0.6883	-2.112	0.6883	-3.088	0.6883	-13.896
0.6873	-3.1492	0.6873	-1.0072	0.6873	-5.168	0.6873	-2.1144	0.6873	-3.1684	0.6873	-13.884
0.6863	-3.1764	0.6863	-1.1888	0.6863	-5.296	0.6863	-2.1328	0.6863	-3.3072	0.6863	-13.936
0.6853	-3.1724	0.6853	-1.086	0.6853	-5.34	0.6853	-2.1112	0.6853	-3.2688	0.6853	-14.212
0.6843	-3.1864	0.6843	-1.1388	0.6843	-5.356	0.6843	-2.1688	0.6843	-3.346	0.6843	-14.884
0.6833	-3.1972	0.6833	-1.0452	0.6833	-5.372	0.6833	-2.162	0.6833	-3.4668	0.6833	-14.26
0.6823	-3.1876	0.6823	-1.0044	0.6823	-5.452	0.6823	-2.1568	0.6823	-3.4412	0.6823	-13.676
0.6813	-3.1636	0.6813	-1.0164	0.6813	-5.372	0.6813	-2.1484	0.6813	-3.456	0.6813	-13.684
0.6803	-3.2344	0.6803	-1.0844	0.6803	-5.364	0.6803	-2.1944	0.6803	-3.4596	0.6803	-13.688
0.6793	-3.2956	0.6793	-1.2084	0.6793	-5.252	0.6793	-2.2324	0.6793	-3.5656	0.6793	-14.16
0.6783	-3.2992	0.6783	-1.296	0.6783	-5.528	0.6783	-2.264	0.6783	-3.6264	0.6783	-14.272
0.6773	-3.3124	0.6773	-1.3928	0.6773	-5.428	0.6773	-2.2672	0.6773	-3.6436	0.6773	-14.368
0.6763	-3.342	0.6763	-1.2492	0.6763	-5.396	0.6763	-2.3472	0.6763	-3.686	0.6763	-15.536
0.6753	-3.3568	0.6753	-1.4452	0.6753	-5.448	0.6753	-2.4116	0.6753	-3.66	0.6753	-15.756
0.6743	-3.3692	0.6743	-1.2452	0.6743	-5.444	0.6743	-2.4524	0.6743	-3.7144	0.6743	-15.46
0.6733	-3.3632	0.6733	-1.2808	0.6733	-5.504	0.6733	-2.4964	0.6733	-3.774	0.6733	-15.336
0.6723	-3.3864	0.6723	-1.484	0.6723	-5.536	0.6723	-2.4224	0.6723	-3.9404	0.6723	-14.7
0.6713	-3.3808	0.6713	-1.3296	0.6713	-5.54	0.6713	-2.5076	0.6713	-4.032	0.6713	-14.964
0.6703	-3.4284	0.6703	-1.1664	0.6703	-5.48	0.6703	-2.4988	0.6703	-4.044	0.6703	-15.308
0.6693	-3.4236	0.6693	-1.2824	0.6693	-5.528	0.6693	-2.5104	0.6693	-4.104	0.6693	-15.024
0.6683	-3.37	0.6683	-1.2284	0.6683	-5.756	0.6683	-2.5384	0.6683	-4	0.6683	-14.548
0.6673	-3.4628	0.6673	-1.2116	0.6673	-5.776	0.6673	-2.5872	0.6673	-4.084	0.6673	-14.908
0.6663	-3.4648	0.6663	-1.2476	0.6663	-5.66	0.6663	-2.5872	0.6663	-4.12	0.6663	-15.756
0.6653	-3.4524	0.6653	-1.4704	0.6653	-5.456	0.6653	-2.5688	0.6653	-4.188	0.6653	-15.756
0.6643	-3.4948	0.6643	-1.4568	0.6643	-5.844	0.6643	-2.56	0.6643	-4.212	0.6643	-15.916
0.6633	-3.4992	0.6633	-1.262	0.6633	-5.844	0.6633	-2.5536	0.6633	-4.296	0.6633	-15.936
0.6623	-3.5036	0.6623	-1.274	0.6623	-5.728	0.6623	-2.6028	0.6623	-4.528	0.6623	-15.484
0.6613	-3.5324	0.6613	-1.284	0.6613	-5.78	0.6613	-2.706	0.6613	-4.524	0.6613	-14.78
0.6603	-3.5104	0.6603	-1.556	0.6603	-5.832	0.6603	-2.6952	0.6603	-4.38	0.6603	-14.456
0.6593	-3.5688	0.6593	-1.5932	0.6593	-5.936	0.6593	-2.6544	0.6593	-4.428	0.6593	-14.56
0.6583	-3.57	0.6583	-1.4744	0.6583	-5.924	0.6583	-2.6932	0.6583	-4.556	0.6583	-14.288
0.6573	-3.5844	0.6573	-1.586	0.6573	-5.916	0.6573	-2.7448	0.6573	-4.58	0.6573	-14.728
0.6563	-3.5888	0.6563	-1.4336	0.6563	-5.96	0.6563	-2.8188	0.6563	-4.504	0.6563	-15.068
0.6553	-3.5908	0.6553	-1.488	0.6553	-5.908	0.6553	-2.8176	0.6553	-4.616	0.6553	-15.152
0.6543	-3.5844	0.6543	-1.514	0.6543	-5.996	0.6543	-2.7864	0.6543	-4.716	0.6543	-15.596
0.6533	-3.598	0.6533	-1.4772	0.6533	-5.972	0.6533	-2.7864	0.6533	-4.804	0.6533	-15.684
0.6523	-3.642	0.6523	-1.52	0.6523	-5.884	0.6523	-2.7928	0.6523	-4.876	0.6523	-15.872
0.6513	-3.6404	0.6513	-1.5892	0.6513	-6.02	0.6513	-2.8564	0.6513	-4.928	0.6513	-15.404
0.6503	-3.6096	0.6503	-1.498	0.6503	-5.9	0.6503	-2.866	0.6503	-4.956	0.6503	-15.36
0.6493	-3.602	0.6493	-1.51	0.6493	-6.144	0.6493	-2.8628	0.6493	-4.98	0.6493	-16.096
0.6483	-3.6292	0.6483	-1.47	0.6483	-6.116	0.6483	-2.8804	0.6483	-5.176	0.6483	-16.28
0.6473	-3.6744	0.6473	-1.4844	0.6473	-6.124	0.6473	-2.8792	0.6473	-5.288	0.6473	-16.376
0.6463	-3.7052	0.6463	-1.4436	0.6463	-6.084	0.6463	-2.9676	0.6463	-5.3	0.6463	-15.976
0.6453	-3.7036	0.6453	-1.502	0.6453	-6.184	0.6453	-2.9808	0.6453	-5.388	0.6453	-16.056
0.6443	-3.7124	0.6443	-1.5676	0.6443	-6.128	0.6443	-3.0224	0.6443	-5.264	0.6443	-16.524
0.6433	-3.7152	0.6433	-1.788	0.6433	-6.2	0.6433	-3.0692	0.6433	-5.344	0.6433	-15.704
0.6423	-3.6556	0.6423	-1.6296	0.6423	-6.192	0.6423	-3.0744	0.6423	-5.332	0.6423	-15.068
0.6413	-3.7212	0.6413	-1.6832	0.6413	-6.204	0.6413	-3.1424	0.6413	-5.328	0.6413	-15.98
0.6403	-3.7652	0.6403	-1.6592	0.6403	-6.312	0.6403	-3.124	0.6403	-5.284	0.6403	-17.456
0.6393	-3.772	0.6393	-1.8768	0.6393	-6.352	0.6393	-3.1224	0.6393	-5.296	0.6393	-17.464
0.6383	-3.7744	0.6383	-1.8788	0.6383	-6.384	0.6383	-3.0704	0.6383	-5.3	0.6383	-17.58
0.6373	-3.802	0.6373	-1.656	0.6373	-6.388	0.6373	-3.1304	0.6373	-5.416	0.6373	-17.26
0.6363	-3.7892	0.6363	-1.7056	0.6363	-6.372	0.6363	-3.1192	0.6363	-5.46	0.6363	-17.128
0.6353	-3.7964	0.6353	-1.8988	0.6353	-6.376	0.6353	-3.2272	0.6353	-5.352	0.6353	-17.276
0.6343	-3.8088	0.6343	-1.7332	0.6343	-6.376	0.6343	-3.198	0.6343	-5.468	0.6343	-17.776
0.6333	-3.8336	0.6333	-1.6728	0.6333	-6.404	0.6333	-3.2524	0.6333	-5.536	0.6333	-17.888
0.6323	-3.8236	0.6323	-1.6952	0.6323	-6.404	0.6323	-3.2944	0.6323	-5.484	0.6323	-17.784
0.6313	-3.8516	0.6313	-1.9048	0.6313	-6.412	0.6313	-3.2772	0.6313	-5.324	0.6313	-17.62
0.6303	-3.86	0.6303	-1.9752	0.6303	-6.376	0.6303	-3.2716	0.6303	-5.52	0.6303	-16.896
0.6293	-3.8832	0.6293	-2.1928	0.6293	-6.428	0.6293	-3.2844	0.6293	-5.68	0.6293	-17.288
0.6283	-3.9084	0.6283	-2.0096	0.6283	-6.556	0.6283	-3.3792	0.6283	-6.116	0.6283	-17.368
0.6273	-3.9012	0.6273	-1.8148	0.6273	-6.544	0.6273	-3.4656	0.6273	-6.172	0.6273	-16.84
0.6263	-3.8964	0.6263	-2.12	0.6263	-6.556	0.6263	-3.4616	0.6263	-6.1	0.6263	-17.072
0.6253	-3.9108	0.6253	-2.1372	0.6253	-6.564	0.6253	-3.5128	0.6253	-6.18	0.6253	-17.86
0.6243	-3.936	0.6243	-1.9744	0.6243	-6.508	0.6243	-3.538	0.6243	-6.08	0.6243	-17.608
0.6233	-3.9356	0.6233	-1.9716	0.6233	-6.564	0.6233	-3.5816	0.6233	-6.236	0.6233	-17.176
0.6223	-3.9604	0.6223	-2.0916	0.6223	-6.796	0.6223	-3.5488	0.6223	-6.316	0.6223	-17.8
0.6213	-3.9356	0.6213	-2.2608	0.6213	-6.688	0.6213	-3.5632	0.6213	-6.22	0.6213	-17.972
0.6203	-3.9404	0.6203	-2.0192	0.6203	-6.824	0.6203	-3.586	0.6203	-6.644	0.6203	-17.78
0.6193	-3.9912	0.6193	-1.9588	0.6193	-6.832	0.6193	-3.5748	0.6193	-6.5	0.6193	-17.256
0.6183	-3.9932	0.6183	-1.9524	0.6183	-6.896	0.6183	-3.5676	0.6183	-6.388	0.6183	-16.332
0.6173	-4.028	0.6173	-2.2568	0.6173	-6.852	0.6173	-3.6736	0.6173	-6.148	0.6173	-17.02
0.6163	-3.9928	0.6163	-2.066	0.6163	-6.924	0.6163	-3.6632	0.6163	-6.172	0.6163	-17.6
0.6153	-4.02	0.6153	-1.9872	0.6153	-7.008	0.6153	-3.5908	0.6153	-6.24	0.6153	-17.564
0.6143	-4.028	0.6143	-1.9452	0.6143	-6.652	0.6143	-3.6056	0.6143	-6.24	0.6143	-17.616
0.6133	-3.9916	0.6133	-2.0064	0.6133	-6.896	0.6133	-3.6004	0.6133	-6.284	0.6133	-18
0.6123	-3.9048	0.6123	-2.0416	0.6123	-6.76	0.6123	-3.6172	0.6123	-6.272	0.6123	-17.86
0.6113	-3.976	0.6113	-1.9948	0.6113	-7.052	0.6113	-3.6696	0.6113	-6.416	0.6113	-17.484
0.6103	-4.052	0.6103	-2.0332	0.6103	-7.04	0.6103	-3.7	0.6103	-6.42	0.6103	-17.032
0.6093	-4.076	0.6093	-2.1424	0.6093	-6.968	0.6093	-3.77	0.6093	-6.668	0.6093	-17.82
0.6083	-4.12	0.6083	-2.1652	0.6083	-7.16	0.6083	-3.7268	0.6083	-6.52	0.6083	-17.848
0.6073	-4.16	0.6073	-2.106	0.6073	-7.168	0.6073	-3.8644	0.6073	-6.288	0.6073	-17.628
0.6063	-4.168	0.6063	-2.3612	0.6063	-7.116	0.6063	-3.9008	0.6063	-6.504	0.6063	-17.856
0.6053	-4.168	0.6053	-2.1692	0.6053	-7.032	0.6053	-3.9296	0.6053	-6.392	0.6053	-17.76
0.6043	-4.176	0.6043	-2.1284	0.6043	-7.1	0.6043	-3.9064	0.6043	-6.836	0.6043	-18.444
0.6033	-4.184	0.6033	-2.128	0.6033	-7.308	0.6033	-3.9436	0.6033	-6.996	0.6033	-19.216
0.6023	-4.216	0.6023	-2.1956	0.6023	-7.128	0.6023	-3.984	0.6023	-7.016	0.6023	-20.196
0.6013	-4.204	0.6013	-2.284	0.6013	-7.264	0.6013	-4	0.6013	-7.132	0.6013	-20.46
0.6003	-4.236	0.6003	-2.486	0.6003	-7.392	0.6003	-4.048	0.6003	-7.184	0.6003	-19.604
0.5993	-4.228	0.5993	-2.2712	0.5993	-7.36	0.5993	-4.012	0.5993	-7.224	0.5993	-18.98
0.5983	-4.212	0.5983	-2.2456	0.5983	-7.436	0.5983	-4.052	0.5983	-7.42	0.5983	-18.564
0.5973	-4.22	0.5973	-2.25	0.5973	-7.524	0.5973	-4.156	0.5973	-7.492	0.5973	-18.672
0.5963	-4.224	0.5963	-2.2324	0.5963	-7.348	0.5963	-4.172	0.5963	-7.576	0.5963	-19.08
0.5953	-4.208	0.5953	-2.2872	0.5953	-7.104	0.5953	-4.232	0.5953	-7.788	0.5953	-18.868
0.5943	-4.208	0.5943	-2.4312	0.5943	-7.62	0.5943	-4.28	0.5943	-7.904	0.5943	-19.536
0.5933	-4.288	0.5933	-2.2904	0.5933	-7.46	0.5933	-4.284	0.5933	-7.728	0.5933	-19.872
0.5923	-4.26	0.5923	-2.3848	0.5923	-7.568	0.5923	-4.252	0.5923	-7.908	0.5923	-19.712
0.5913	-4.264	0.5913	-2.5756	0.5913	-7.664	0.5913	-4.296	0.5913	-7.892	0.5913	-19.784
0.5903	-4.28	0.5903	-2.3388	0.5903	-7.592	0.5903	-4.236	0.5903	-8.096	0.5903	-19.096
0.5893	-4.292	0.5893	-2.502	0.5893	-7.632	0.5893	-4.216	0.5893	-7.856	0.5893	-18.184
0.5883	-4.3	0.5883	-2.5436	0.5883	-7.668	0.5883	-4.14	0.5883	-7.828	0.5883	-18.992
0.5873	-4.304	0.5873	-2.64	0.5873	-7.764	0.5873	-4.14	0.5873	-8.024	0.5873	-18.42
0.5863	-4.268	0.5863	-2.6588	0.5863	-7.828	0.5863	-4.228	0.5863	-7.556	0.5863	-19.064
0.5853	-4.272	0.5853	-2.5484	0.5853	-7.816	0.5853	-4.292	0.5853	-7.744	0.5853	-18.948
0.5843	-4.276	0.5843	-2.8068	0.5843	-7.428	0.5843	-4.428	0.5843	-7.804	0.5843	-19.664
0.5833	-4.348	0.5833	-2.9124	0.5833	-7.632	0.5833	-4.504	0.5833	-8.06	0.5833	-20.808
0.5823	-4.3	0.5823	-2.7452	0.5823	-7.78	0.5823	-4.66	0.5823	-7.92	0.5823	-20.904
0.5813	-4.324	0.5813	-2.574	0.5813	-7.804	0.5813	-4.684	0.5813	-8.016	0.5813	-20.32
0.5803	-4.296	0.5803	-2.7016	0.5803	-7.672	0.5803	-4.792	0.5803	-8.116	0.5803	-19.948
0.5793	-4.304	0.5793	-2.9996	0.5793	-7.684	0.5793	-4.76	0.5793	-8.284	0.5793	-20.392
0.5783	-4.332	0.5783	-2.9064	0.5783	-7.724	0.5783	-4.624	0.5783	-8.264	0.5783	-20.124
0.5773	-4.316	0.5773	-2.7448	0.5773	-7.664	0.5773	-4.676	0.5773	-8.504	0.5773	-19.352
0.5763	-4.308	0.5763	-2.7008	0.5763	-7.836	0.5763	-4.616	0.5763	-7.992	0.5763	-19.236
0.5753	-4.312	0.5753	-2.6544	0.5753	-7.692	0.5753	-4.612	0.5753	-8.316	0.5753	-18.484
0.5743	-4.344	0.5743	-2.764	0.5743	-7.724	0.5743	-4.648	0.5743	-8.084	0.5743	-18.012
0.5733	-4.332	0.5733	-2.7524	0.5733	-7.768	0.5733	-4.676	0.5733	-8.408	0.5733	-19.64
0.5723	-4.344	0.5723	-2.7324	0.5723	-7.476	0.5723	-4.716	0.5723	-8.624	0.5723	-19.548
0.5713	-4.324	0.5713	-2.6916	0.5713	-7.84	0.5713	-4.712	0.5713	-8.944	0.5713	-18.756
0.5703	-4.332	0.5703	-2.6636	0.5703	-7.852	0.5703	-4.752	0.5703	-8.68	0.5703	-18.504
0.5693	-4.36	0.5693	-2.6644	0.5693	-7.848	0.5693	-4.812	0.5693	-9.216	0.5693	-18.788
0.5683	-4.352	0.5683	-2.668	0.5683	-7.808	0.5683	-4.808	0.5683	-9.488	0.5683	-18.58
0.5673	-4.356	0.5673	-2.6936	0.5673	-7.812	0.5673	-4.796	0.5673	-9.452	0.5673	-18.52
0.5663	-4.34	0.5663	-2.694	0.5663	-7.76	0.5663	-4.832	0.5663	-9.192	0.5663	-18.812
0.5653	-4.36	0.5653	-2.9412	0.5653	-7.74	0.5653	-4.88	0.5653	-9.356	0.5653	-19.432
0.5643	-4.36	0.5643	-2.8224	0.5643	-7.904	0.5643	-4.952	0.5643	-9.268	0.5643	-20.012
0.5633	-4.432	0.5633	-2.8252	0.5633	-7.596	0.5633	-5.012	0.5633	-9.548	0.5633	-21.184
0.5623	-4.464	0.5623	-3.018	0.5623	-7.932	0.5623	-4.992	0.5623	-9.58	0.5623	-21.208
0.5613	-4.42	0.5613	-2.8952	0.5613	-8.06	0.5613	-5.092	0.5613	-9.336	0.5613	-20.548
0.5603	-4.408	0.5603	-2.9596	0.5603	-7.648	0.5603	-5.204	0.5603	-9.636	0.5603	-20.832
0.5593	-4.384	0.5593	-2.9984	0.5593	-7.968	0.5593	-5.176	0.5593	-9.356	0.5593	-22.384
0.5583	-4.46	0.5583	-3.0156	0.5583	-7.992	0.5583	-5.188	0.5583	-9.216	0.5583	-20.312
0.5573	-4.456	0.5573	-2.8696	0.5573	-8.048	0.5573	-5.224	0.5573	-9.304	0.5573	-18.168
0.5563	-4.476	0.5563	-3.0136	0.5563	-8.02	0.5563	-5.152	0.5563	-9.824	0.5563	-17.92
0.5553	-4.5	0.5553	-3.0868	0.5553	-8.16	0.5553	-5.032	0.5553	-9.772	0.5553	-18.188
0.5543	-4.528	0.5543	-3.2372	0.5543	-8.232	0.5543	-5.156	0.5543	-9.34	0.5543	-19.336
0.5533	-4.576	0.5533	-3.2432	0.5533	-8.152	0.5533	-5.144	0.5533	-9.096	0.5533	-19.812
0.5523	-4.56	0.5523	-3.202	0.5523	-7.984	0.5523	-5.212	0.5523	-9.036	0.5523	-19.492
0.5513	-4.584	0.5513	-3.0216	0.5513	-8.164	0.5513	-5.22	0.5513	-9.028	0.5513	-19.992
0.5503	-4.64	0.5503	-3.1732	0.5503	-8.012	0.5503	-5.16	0.5503	-9.196	0.5503	-19.632
0.5493	-4.62	0.5493	-3.1512	0.5493	-8.532	0.5493	-5.088	0.5493	-9.672	0.5493	-19.392
0.5483	-4.592	0.5483	-3.262	0.5483	-8.092	0.5483	-5.208	0.5483	-9.38	0.5483	-19.284
0.5473	-4.588	0.5473	-3.1964	0.5473	-8.576	0.5473	-5.264	0.5473	-9.444	0.5473	-20.316
0.5463	-4.628	0.5463	-3.2728	0.5463	-8.44	0.5463	-5.372	0.5463	-9.66	0.5463	-20.328
0.5453	-4.644	0.5453	-3.3888	0.5453	-8.456	0.5453	-5.3	0.5453	-10.128	0.5453	-20.732
0.5443	-4.616	0.5443	-3.3052	0.5443	-8.484	0.5443	-5.312	0.5443	-10.128	0.5443	-21.208
0.5433	-4.636	0.5433	-3.264	0.5433	-8.444	0.5433	-5.28	0.5433	-10.16	0.5433	-20.996
0.5423	-4.676	0.5423	-3.1744	0.5423	-8.368	0.5423	-5.28	0.5423	-9.964	0.5423	-20.844
0.5413	-4.68	0.5413	-3.3172	0.5413	-8.36	0.5413	-5.252	0.5413	-10.292	0.5413	-22.432
0.5403	-4.656	0.5403	-3.4188	0.5403	-8.492	0.5403	-5.468	0.5403	-10.612	0.5403	-24.592
0.5393	-4.644	0.5393	-3.2376	0.5393	-8.46	0.5393	-5.404	0.5393	-10.296	0.5393	-24.056
0.5383	-4.696	0.5383	-3.2332	0.5383	-8.376	0.5383	-5.368	0.5383	-10.304	0.5383	-23.78
0.5373	-4.728	0.5373	-3.2012	0.5373	-8.616	0.5373	-5.276	0.5373	-10.56	0.5373	-22.904
0.5363	-4.744	0.5363	-3.2396	0.5363	-8.392	0.5363	-5.332	0.5363	-10.216	0.5363	-22.056
0.5353	-4.748	0.5353	-3.3404	0.5353	-8.54	0.5353	-5.404	0.5353	-10.092	0.5353	-21.576
0.5343	-4.728	0.5343	-3.55	0.5343	-8.676	0.5343	-5.38	0.5343	-10.16	0.5343	-21.152
0.5333	-4.728	0.5333	-3.5476	0.5333	-8.688	0.5333	-5.46	0.5333	-10.228	0.5333	-20.74
0.5323	-4.772	0.5323	-3.6544	0.5323	-8.528	0.5323	-5.58	0.5323	-10.14	0.5323	-20.504
0.5313	-4.728	0.5313	-3.7148	0.5313	-8.608	0.5313	-5.584	0.5313	-10.248	0.5313	-20.472
0.5303	-4.748	0.5303	-3.3372	0.5303	-8.684	0.5303	-5.648	0.5303	-10.032	0.5303	-21.1
0.5293	-4.76	0.5293	-3.3068	0.5293	-8.628	0.5293	-5.72	0.5293	-9.656	0.5293	-21.924
0.5283	-4.744	0.5283	-3.6324	0.5283	-8.84	0.5283	-5.748	0.5283	-9.668	0.5283	-21.824
0.5273	-4.784	0.5273	-3.7112	0.5273	-8.844	0.5273	-5.952	0.5273	-10.1	0.5273	-22.224
0.5263	-4.772	0.5263	-3.6128	0.5263	-8.704	0.5263	-5.944	0.5263	-10.716	0.5263	-22.56
0.5253	-4.804	0.5253	-3.7208	0.5253	-8.588	0.5253	-5.844	0.5253	-10.456	0.5253	-21.684
0.5243	-4.808	0.5243	-3.4124	0.5243	-8.708	0.5243	-5.928	0.5243	-10.92	0.5243	-22.204
0.5233	-4.8	0.5233	-3.3632	0.5233	-8.716	0.5233	-5.776	0.5233	-10.908	0.5233	-23.2
0.5223	-4.848	0.5223	-3.6336	0.5223	-8.748	0.5223	-5.856	0.5223	-10.66	0.5223	-23.38
0.5213	-4.796	0.5213	-3.7248	0.5213	-8.712	0.5213	-5.868	0.5213	-10.82	0.5213	-23.112
0.5203	-4.788	0.5203	-3.7604	0.5203	-8.904	0.5203	-6.064	0.5203	-10.88	0.5203	-22.264
0.5193	-4.832	0.5193	-3.856	0.5193	-8.844	0.5193	-5.96	0.5193	-11	0.5193	-22.532
0.5183	-4.896	0.5183	-3.7496	0.5183	-9.052	0.5183	-6.108	0.5183	-11.396	0.5183	-22.704
0.5173	-4.824	0.5173	-3.6376	0.5173	-8.88	0.5173	-5.884	0.5173	-11.368	0.5173	-22.66
0.5163	-4.844	0.5163	-3.8956	0.5163	-8.94	0.5163	-5.896	0.5163	-11.748	0.5163	-23.072
0.5153	-4.872	0.5153	-3.7764	0.5153	-8.724	0.5153	-5.928	0.5153	-11.668	0.5153	-21.988
0.5143	-4.836	0.5143	-3.8744	0.5143	-8.996	0.5143	-5.964	0.5143	-11.476	0.5143	-21.224
0.5133	-4.896	0.5133	-3.8928	0.5133	-9.128	0.5133	-6.052	0.5133	-11.576	0.5133	-21.208
0.5123	-4.936	0.5123	-3.93	0.5123	-9.048	0.5123	-6.092	0.5123	-10.896	0.5123	-21.532
0.5113	-4.924	0.5113	-3.8652	0.5113	-9.152	0.5113	-6.064	0.5113	-10.18	0.5113	-22.232
0.5103	-4.956	0.5103	-3.7008	0.5103	-9.304	0.5103	-6.02	0.5103	-11.008	0.5103	-22.448
0.5093	-4.976	0.5093	-3.7696	0.5093	-9.316	0.5093	-5.984	0.5093	-11.664	0.5093	-21.7
0.5083	-4.98	0.5083	-3.7612	0.5083	-9.288	0.5083	-6.028	0.5083	-11.472	0.5083	-21.624
0.5073	-4.988	0.5073	-3.754	0.5073	-9.02	0.5073	-6.304	0.5073	-11.016	0.5073	-22.416
0.5063	-5.032	0.5063	-3.9824	0.5063	-9.28	0.5063	-6.364	0.5063	-11.18	0.5063	-21.6
0.5053	-5.044	0.5053	-3.6596	0.5053	-9.272	0.5053	-6.412	0.5053	-11.404	0.5053	-21.912
0.5043	-4.992	0.5043	-3.6988	0.5043	-9.42	0.5043	-6.488	0.5043	-11.068	0.5043	-21.772
0.5033	-5.024	0.5033	-3.51	0.5033	-9.412	0.5033	-6.532	0.5033	-11.452	0.5033	-21.72
0.5023	-5.076	0.5023	-3.6164	0.5023	-9.384	0.5023	-6.608	0.5023	-11.556	0.5023	-22.66
0.5013	-5.072	0.5013	-3.6832	0.5013	-9.648	0.5013	-6.456	0.5013	-11.852	0.5013	-22.636
0.5003	-5.112	0.5003	-3.5808	0.5003	-9.292	0.5003	-6.468	0.5003	-11.696	0.5003	-23.592
0.4993	-5.1	0.4993	-3.7272	0.4993	-9.536	0.4993	-6.516	0.4993	-11.736	0.4993	-23.596
0.4983	-5.116	0.4983	-3.732	0.4983	-9.584	0.4983	-6.584	0.4983	-11.888	0.4983	-23.664
0.4973	-5.108	0.4973	-3.7204	0.4973	-9.704	0.4973	-6.552	0.4973	-12.264	0.4973	-23.068
0.4963	-5.124	0.4963	-3.7572	0.4963	-9.544	0.4963	-6.448	0.4963	-12.236	0.4963	-23.368
0.4953	-5.144	0.4953	-3.6544	0.4953	-9.388	0.4953	-6.64	0.4953	-11.844	0.4953	-23.088
0.4943	-5.168	0.4943	-3.6244	0.4943	-9.672	0.4943	-6.604	0.4943	-12.34	0.4943	-22.38
0.4933	-5.176	0.4933	-3.8632	0.4933	-9.612	0.4933	-6.66	0.4933	-11.908	0.4933	-21.812
0.4923	-5.204	0.4923	-3.9128	0.4923	-9.684	0.4923	-6.552	0.4923	-11.48	0.4923	-22.376
0.4913	-5.148	0.4913	-3.7496	0.4913	-9.752	0.4913	-6.688	0.4913	-10.932	0.4913	-23.504
0.4903	-5.124	0.4903	-3.6372	0.4903	-9.644	0.4903	-6.608	0.4903	-11.464	0.4903	-22.972
0.4893	-5.064	0.4893	-3.722	0.4893	-9.42	0.4893	-6.504	0.4893	-11.76	0.4893	-22.812
0.4883	-5.14	0.4883	-3.7888	0.4883	-9.412	0.4883	-6.564	0.4883	-11.692	0.4883	-23.904
0.4873	-5.22	0.4873	-3.7724	0.4873	-9.688	0.4873	-6.692	0.4873	-12.62	0.4873	-23.684
0.4863	-5.236	0.4863	-3.6876	0.4863	-9.672	0.4863	-6.644	0.4863	-12.884	0.4863	-22.272
0.4853	-5.176	0.4853	-3.766	0.4853	-9.764	0.4853	-6.584	0.4853	-12.636	0.4853	-21.912
0.4843	-5.228	0.4843	-3.7992	0.4843	-9.756	0.4843	-6.652	0.4843	-12.7	0.4843	-22.868
0.4833	-5.128	0.4833	-3.7264	0.4833	-9.68	0.4833	-6.6	0.4833	-13.464	0.4833	-23.756
0.4823	-5.256	0.4823	-3.8032	0.4823	-9.816	0.4823	-6.572	0.4823	-13.784	0.4823	-23.792
0.4813	-5.304	0.4813	-3.8508	0.4813	-9.588	0.4813	-6.636	0.4813	-13.572	0.4813	-23.504
0.4803	-5.204	0.4803	-3.8156	0.4803	-9.86	0.4803	-6.568	0.4803	-13.828	0.4803	-23.364
0.4793	-5.264	0.4793	-4.12	0.4793	-9.784	0.4793	-6.508	0.4793	-13.804	0.4793	-24.664
0.4783	-5.34	0.4783	-4.012	0.4783	-9.788	0.4783	-6.472	0.4783	-13.52	0.4783	-23.732
0.4773	-5.356	0.4773	-4.3	0.4773	-9.748	0.4773	-6.704	0.4773	-13.016	0.4773	-23.824
0.4763	-5.38	0.4763	-4.108	0.4763	-9.748	0.4763	-6.668	0.4763	-12.7	0.4763	-24.1
0.4753	-5.32	0.4753	-3.9804	0.4753	-9.74	0.4753	-6.584	0.4753	-12.828	0.4753	-24.552
0.4743	-5.168	0.4743	-4.124	0.4743	-9.232	0.4743	-6.556	0.4743	-13.416	0.4743	-25.22
0.4733	-5.304	0.4733	-4.044	0.4733	-9.556	0.4733	-6.536	0.4733	-13.116	0.4733	-25.864
0.4723	-5.468	0.4723	-3.8908	0.4723	-9.524	0.4723	-6.844	0.4723	-13.144	0.4723	-25.228
0.4713	-5.424	0.4713	-3.9464	0.4713	-9.896	0.4713	-6.928	0.4713	-12.848	0.4713	-24.444
0.4703	-5.42	0.4703	-3.9656	0.4703	-9.824	0.4703	-6.912	0.4703	-12.728	0.4703	-23.852
0.4693	-5.424	0.4693	-3.8268	0.4693	-9.976	0.4693	-6.928	0.4693	-12.712	0.4693	-23.044
0.4683	-5.372	0.4683	-3.8104	0.4683	-9.876	0.4683	-6.944	0.4683	-13.144	0.4683	-22.196
0.4673	-5.428	0.4673	-3.7912	0.4673	-9.796	0.4673	-6.856	0.4673	-13.468	0.4673	-22.5
0.4663	-5.412	0.4663	-3.9092	0.4663	-9.768	0.4663	-6.968	0.4663	-14.26	0.4663	-22.352
0.4653	-5.476	0.4653	-4.048	0.4653	-9.916	0.4653	-7.168	0.4653	-14.344	0.4653	-22.204
0.4643	-5.468	0.4643	-4.028	0.4643	-9.988	0.4643	-7.088	0.4643	-14.56	0.4643	-23.488
0.4633	-5.448	0.4633	-4.032	0.4633	-9.788	0.4633	-7.192	0.4633	-14.78	0.4633	-24.596
0.4623	-5.476	0.4623	-4.028	0.4623	-9.824	0.4623	-7.236	0.4623	-14.324	0.4623	-24.592
0.4613	-5.44	0.4613	-4.144	0.4613	-9.964	0.4613	-7.032	0.4613	-14.328	0.4613	-23.488
0.4603	-5.428	0.4603	-3.9244	0.4603	-10.072	0.4603	-7.088	0.4603	-14.244	0.4603	-23.468
0.4593	-5.428	0.4593	-3.898	0.4593	-10.048	0.4593	-7.108	0.4593	-14.384	0.4593	-22.684
0.4583	-5.46	0.4583	-4.068	0.4583	-9.94	0.4583	-7.2	0.4583	-14.104	0.4583	-21.928
0.4573	-5.48	0.4573	-4.184	0.4573	-10.044	0.4573	-7.408	0.4573	-14.372	0.4573	-22.272
0.4563	-5.464	0.4563	-4.06	0.4563	-10.132	0.4563	-7.456	0.4563	-14.38	0.4563	-23.26
0.4553	-5.528	0.4553	-4.296	0.4553	-10.036	0.4553	-7.352	0.4553	-15.036	0.4553	-23.4
0.4543	-5.572	0.4543	-3.9816	0.4543	-10.104	0.4543	-7.24	0.4543	-14.736	0.4543	-23.756
0.4533	-5.588	0.4533	-3.9044	0.4533	-10.152	0.4533	-7.388	0.4533	-13.832	0.4533	-23.928
0.4523	-5.568	0.4523	-4.252	0.4523	-10.228	0.4523	-7.428	0.4523	-14.368	0.4523	-25.08
0.4513	-5.568	0.4513	-4.136	0.4513	-10.136	0.4513	-7.328	0.4513	-14.976	0.4513	-24.876
0.4503	-5.64	0.4503	-4.132	0.4503	-10.22	0.4503	-7.2	0.4503	-15.748	0.4503	-24.532
0.4493	-5.572	0.4493	-3.986	0.4493	-10.3	0.4493	-7.248	0.4493	-15.252	0.4493	-24.38
0.4483	-5.636	0.4483	-3.9712	0.4483	-10.348	0.4483	-7.352	0.4483	-14.564	0.4483	-24.148
0.4473	-5.624	0.4473	-4.112	0.4473	-10.172	0.4473	-7.4	0.4473	-14.3	0.4473	-24.308
0.4463	-5.608	0.4463	-4.22	0.4463	-10.624	0.4463	-7.6	0.4463	-15.284	0.4463	-25.068
0.4453	-5.68	0.4453	-4.192	0.4453	-10.424	0.4453	-7.908	0.4453	-14.552	0.4453	-25.744
0.4443	-5.636	0.4443	-4.108	0.4443	-10.404	0.4443	-7.6	0.4443	-13.204	0.4443	-25.58
0.4433	-5.676	0.4433	-4.068	0.4433	-10.592	0.4433	-7.496	0.4433	-13.788	0.4433	-24.988
0.4423	-5.708	0.4423	-4.02	0.4423	-10.068	0.4423	-7.46	0.4423	-14.6	0.4423	-24.196
0.4413	-5.56	0.4413	-4.048	0.4413	-10.676	0.4413	-7.632	0.4413	-13.984	0.4413	-24.4
0.4403	-5.692	0.4403	-4.208	0.4403	-10.588	0.4403	-7.476	0.4403	-14.612	0.4403	-24.796
0.4393	-5.748	0.4393	-4.248	0.4393	-10.42	0.4393	-7.42	0.4393	-14.008	0.4393	-24.052
0.4383	-5.736	0.4383	-3.986	0.4383	-10.412	0.4383	-7.232	0.4383	-13.88	0.4383	-24.088
0.4373	-5.756	0.4373	-4.204	0.4373	-10.54	0.4373	-7.268	0.4373	-14.052	0.4373	-23.876
0.4363	-5.764	0.4363	-4.464	0.4363	-10.688	0.4363	-7.504	0.4363	-13.564	0.4363	-23.632
0.4353	-5.832	0.4353	-4.46	0.4353	-10.448	0.4353	-7.484	0.4353	-14.084	0.4353	-24.256
0.4343	-5.8	0.4343	-4.52	0.4343	-10.516	0.4343	-7.508	0.4343	-13.704	0.4343	-24.988
0.4333	-5.768	0.4333	-4.692	0.4333	-10.52	0.4333	-7.504	0.4333	-13.216	0.4333	-25.636
0.4323	-5.772	0.4323	-4.604	0.4323	-10.724	0.4323	-7.648	0.4323	-13.912	0.4323	-26.04
0.4313	-5.832	0.4313	-4.6	0.4313	-10.464	0.4313	-7.712	0.4313	-13.692	0.4313	-26.028
0.4303	-5.824	0.4303	-4.608	0.4303	-10.236	0.4303	-7.58	0.4303	-13.292	0.4303	-25.204
0.4293	-5.832	0.4293	-4.38	0.4293	-10.648	0.4293	-7.708	0.4293	-12.964	0.4293	-24.64
0.4283	-5.78	0.4283	-4.296	0.4283	-10.708	0.4283	-7.94	0.4283	-13.24	0.4283	-23.828
0.4273	-5.804	0.4273	-4.244	0.4273	-10.788	0.4273	-7.972	0.4273	-13.232	0.4273	-23.108
0.4263	-5.92	0.4263	-4.492	0.4263	-10.644	0.4263	-7.916	0.4263	-13.516	0.4263	-23.344
0.4253	-5.92	0.4253	-4.132	0.4253	-10.628	0.4253	-8.076	0.4253	-14.252	0.4253	-24.424
0.4243	-5.92	0.4243	-4.032	0.4243	-10.924	0.4243	-8.004	0.4243	-15.4	0.4243	-23.952
0.4233	-5.94	0.4233	-4.012	0.4233	-10.712	0.4233	-7.932	0.4233	-16.088	0.4233	-23.312
0.4223	-5.996	0.4223	-4.568	0.4223	-11.128	0.4223	-8.056	0.4223	-14.844	0.4223	-22.808
0.4213	-5.98	0.4213	-4.472	0.4213	-10.984	0.4213	-7.968	0.4213	-14.82	0.4213	-22.528
0.4203	-6.044	0.4203	-4.676	0.4203	-10.9	0.4203	-7.92	0.4203	-14.192	0.4203	-22.452
0.4193	-6.068	0.4193	-4.3	0.4193	-10.992	0.4193	-8.316	0.4193	-14.696	0.4193	-23.276
0.4183	-6.096	0.4183	-4.148	0.4183	-11.32	0.4183	-8.288	0.4183	-14.984	0.4183	-22.68
0.4173	-6.072	0.4173	-4.096	0.4173	-11.432	0.4173	-8.26	0.4173	-15.34	0.4173	-21.852
0.4163	-6.04	0.4163	-4.26	0.4163	-11.376	0.4163	-8.284	0.4163	-15.112	0.4163	-21.032
0.4153	-6.052	0.4153	-4.328	0.4153	-11.464	0.4153	-8.12	0.4153	-14.344	0.4153	-22.008
0.4143	-6.056	0.4143	-4.224	0.4143	-11.432	0.4143	-7.948	0.4143	-14.604	0.4143	-24.484
0.4133	-6.056	0.4133	-4.06	0.4133	-11.66	0.4133	-8.184	0.4133	-15.444	0.4133	-26.42
0.4123	-6.048	0.4123	-4.128	0.4123	-11.428	0.4123	-8.184	0.4123	-14.644	0.4123	-26.104
0.4113	-6.072	0.4113	-4.672	0.4113	-11.288	0.4113	-8.228	0.4113	-14.692	0.4113	-25.58
0.4103	-5.996	0.4103	-4.664	0.4103	-11.768	0.4103	-8.032	0.4103	-15.084	0.4103	-25.308
0.4093	-6.064	0.4093	-4.464	0.4093	-11.652	0.4093	-8.22	0.4093	-15.172	0.4093	-26.212
0.4083	-6.084	0.4083	-4.316	0.4083	-11.516	0.4083	-7.968	0.4083	-15.7	0.4083	-25.54
0.4073	-6.132	0.4073	-4.496	0.4073	-11.012	0.4073	-7.892	0.4073	-16.004	0.4073	-26.048
0.4063	-6.124	0.4063	-4.52	0.4063	-11.356	0.4063	-8.08	0.4063	-15.172	0.4063	-26.024
0.4053	-6.124	0.4053	-4.208	0.4053	-12.052	0.4053	-7.972	0.4053	-16.2	0.4053	-25.268
0.4043	-6.08	0.4043	-4.188	0.4043	-12.104	0.4043	-7.968	0.4043	-15.968	0.4043	-24.908
0.4033	-6.088	0.4033	-4.38	0.4033	-11.776	0.4033	-8.204	0.4033	-15.108	0.4033	-25.048
0.4023	-6.072	0.4023	-4.604	0.4023	-11.988	0.4023	-7.96	0.4023	-15.136	0.4023	-24.316
0.4013	-6.06	0.4013	-4.656	0.4013	-12.204	0.4013	-7.704	0.4013	-15.56	0.4013	-24.808
0.4003	-5.96	0.4003	-4.588	0.4003	-12.22	0.4003	-7.664	0.4003	-15.516	0.4003	-25.148
0.3993	-6.136	0.3993	-4.384	0.3993	-12.096	0.3993	-7.976	0.3993	-15.172	0.3993	-26.688
0.3983	-6.168	0.3983	-4.216	0.3983	-12.108	0.3983	-8.068	0.3983	-15.408	0.3983	-26.284
0.3973	-6.184	0.3973	-4.728	0.3973	-12.196	0.3973	-7.944	0.3973	-15.636	0.3973	-26.308
0.3963	-6.168	0.3963	-4.424	0.3963	-12.032	0.3963	-8.064	0.3963	-14.808	0.3963	-26.54
0.3953	-6.26	0.3953	-4.76	0.3953	-12.232	0.3953	-7.952	0.3953	-14.428	0.3953	-26.244
0.3943	-6.236	0.3943	-4.84	0.3943	-12	0.3943	-8.34	0.3943	-14.3	0.3943	-26.052
0.3933	-6.268	0.3933	-4.468	0.3933	-12.024	0.3933	-8.392	0.3933	-12.456	0.3933	-24.8
0.3923	-6.244	0.3923	-4.396	0.3923	-12.144	0.3923	-8.136	0.3923	-13.632	0.3923	-24.56
0.3913	-6.304	0.3913	-4.38	0.3913	-12.228	0.3913	-8.372	0.3913	-16.996	0.3913	-25.044
0.3903	-6.256	0.3903	-4.148	0.3903	-12.248	0.3903	-8.512	0.3903	-17.664	0.3903	-25.72
0.3893	-6.264	0.3893	-4.268	0.3893	-12.204	0.3893	-8.348	0.3893	-15.9	0.3893	-25.984
0.3883	-6.352	0.3883	-4.924	0.3883	-11.972	0.3883	-8.44	0.3883	-17.148	0.3883	-24.952
0.3873	-6.344	0.3873	-5.06	0.3873	-11.56	0.3873	-8.676	0.3873	-17.244	0.3873	-25.716
0.3863	-6.328	0.3863	-5.012	0.3863	-12.388	0.3863	-8.404	0.3863	-17.292	0.3863	-25.584
0.3853	-6.32	0.3853	-4.732	0.3853	-12.416	0.3853	-8.372	0.3853	-16.184	0.3853	-25.316
0.3843	-6.336	0.3843	-4.28	0.3843	-12.244	0.3843	-8.376	0.3843	-15.92	0.3843	-24.324
0.3833	-6.432	0.3833	-4.16	0.3833	-12.244	0.3833	-8.232	0.3833	-16.644	0.3833	-25.428
0.3823	-6.44	0.3823	-4.332	0.3823	-12.2	0.3823	-8.64	0.3823	-16.472	0.3823	-24.912
0.3813	-6.496	0.3813	-5.068	0.3813	-12	0.3813	-9.04	0.3813	-15.884	0.3813	-24.592
0.3803	-6.524	0.3803	-4.84	0.3803	-12.132	0.3803	-9.208	0.3803	-14.844	0.3803	-25.248
0.3793	-6.476	0.3793	-4.58	0.3793	-12.196	0.3793	-9.268	0.3793	-15.82	0.3793	-25.8
0.3783	-6.552	0.3783	-4.504	0.3783	-12.108	0.3783	-8.948	0.3783	-15.708	0.3783	-25.824
0.3773	-6.524	0.3773	-4.86	0.3773	-12.04	0.3773	-8.716	0.3773	-15.06	0.3773	-26.368
0.3763	-6.5	0.3763	-4.44	0.3763	-12.072	0.3763	-8.828	0.3763	-14.092	0.3763	-25.636
0.3753	-6.6	0.3753	-4.752	0.3753	-11.896	0.3753	-8.768	0.3753	-16.08	0.3753	-25.872
0.3743	-6.636	0.3743	-5.064	0.3743	-11.98	0.3743	-8.896	0.3743	-17.676	0.3743	-25.688
0.3733	-6.616	0.3733	-4.712	0.3733	-11.928	0.3733	-9.088	0.3733	-16.972	0.3733	-25.712
0.3723	-6.624	0.3723	-4.356	0.3723	-11.756	0.3723	-9.064	0.3723	-16.744	0.3723	-25.328
0.3713	-6.656	0.3713	-4.372	0.3713	-11.912	0.3713	-8.928	0.3713	-14.996	0.3713	-26.54
0.3703	-6.572	0.3703	-4.36	0.3703	-11.6	0.3703	-8.964	0.3703	-14.496	0.3703	-27.676
0.3693	-6.652	0.3693	-4.568	0.3693	-11.924	0.3693	-8.68	0.3693	-15.356	0.3693	-27.904
0.3683	-6.556	0.3683	-4.608	0.3683	-12.064	0.3683	-8.512	0.3683	-15.164	0.3683	-27.68
0.3673	-6.524	0.3673	-4.712	0.3673	-11.704	0.3673	-8.588	0.3673	-15.528	0.3673	-26.628
0.3663	-6.648	0.3663	-4.992	0.3663	-11.728	0.3663	-8.548	0.3663	-15.796	0.3663	-26.1
0.3653	-6.732	0.3653	-5.052	0.3653	-11.76	0.3653	-8.64	0.3653	-15.42	0.3653	-25.516
0.3643	-6.72	0.3643	-4.724	0.3643	-11.856	0.3643	-8.544	0.3643	-14.24	0.3643	-27.336
0.3633	-6.612	0.3633	-4.652	0.3633	-11.728	0.3633	-8.728	0.3633	-17.396	0.3633	-28.02
0.3623	-6.592	0.3623	-4.456	0.3623	-12.124	0.3623	-8.876	0.3623	-18.052	0.3623	-26.792
0.3613	-6.664	0.3613	-5.072	0.3613	-12.044	0.3613	-9.064	0.3613	-16.928	0.3613	-28.08
0.3603	-6.684	0.3603	-4.532	0.3603	-12.256	0.3603	-9.036	0.3603	-15.54	0.3603	-28.576
0.3593	-6.708	0.3593	-4.344	0.3593	-12.436	0.3593	-8.976	0.3593	-15.204	0.3593	-27.8
0.3583	-6.62	0.3583	-4.84	0.3583	-12.256	0.3583	-9.048	0.3583	-17.272	0.3583	-28.1
0.3573	-6.668	0.3573	-4.708	0.3573	-12.184	0.3573	-9.1	0.3573	-17.172	0.3573	-28.14
0.3563	-6.784	0.3563	-5.112	0.3563	-11.868	0.3563	-9.084	0.3563	-16.872	0.3563	-27.116
0.3553	-6.844	0.3553	-4.672	0.3553	-12.508	0.3553	-9.092	0.3553	-15.968	0.3553	-25.244
0.3543	-6.832	0.3543	-4.436	0.3543	-12.516	0.3543	-9.08	0.3543	-14.82	0.3543	-25.816
0.3533	-6.844	0.3533	-4.5	0.3533	-12.656	0.3533	-9.16	0.3533	-17.064	0.3533	-27.056
0.3523	-6.836	0.3523	-4.376	0.3523	-12.78	0.3523	-9.552	0.3523	-17.196	0.3523	-27.532
0.3513	-6.852	0.3513	-4.428	0.3513	-12.76	0.3513	-9.58	0.3513	-17.64	0.3513	-26.664
0.3503	-6.812	0.3503	-4.544	0.3503	-12.7	0.3503	-9.484	0.3503	-18.284	0.3503	-26.108
0.3493	-6.86	0.3493	-4.372	0.3493	-12.696	0.3493	-9.332	0.3493	-17.376	0.3493	-26.02
0.3483	-6.924	0.3483	-4.52	0.3483	-12.944	0.3483	-8.968	0.3483	-16.932	0.3483	-23.976
0.3473	-6.972	0.3473	-4.676	0.3473	-12.876	0.3473	-8.696	0.3473	-16.828	0.3473	-23.812
0.3463	-6.94	0.3463	-5.048	0.3463	-12.8	0.3463	-8.792	0.3463	-17.464	0.3463	-25.38
0.3453	-6.916	0.3453	-4.948	0.3453	-12.864	0.3453	-8.852	0.3453	-18.512	0.3453	-25.672
0.3443	-6.9	0.3443	-4.496	0.3443	-12.844	0.3443	-8.644	0.3443	-19.292	0.3443	-26.792
0.3433	-6.908	0.3433	-4.712	0.3433	-12.168	0.3433	-8.936	0.3433	-18.988	0.3433	-29.068
0.3423	-6.948	0.3423	-4.928	0.3423	-12.432	0.3423	-9.092	0.3423	-18.316	0.3423	-28.272
0.3413	-6.984	0.3413	-5.168	0.3413	-12.96	0.3413	-9.268	0.3413	-18.184	0.3413	-26.952
0.3403	-6.964	0.3403	-4.592	0.3403	-13.2	0.3403	-9.248	0.3403	-18.14	0.3403	-26.88
0.3393	-6.968	0.3393	-4.548	0.3393	-12.816	0.3393	-9.02	0.3393	-18.864	0.3393	-27.636
0.3383	-6.98	0.3383	-4.78	0.3383	-12.856	0.3383	-9.308	0.3383	-20.184	0.3383	-26.78
0.3373	-7.04	0.3373	-4.748	0.3373	-12.68	0.3373	-9.784	0.3373	-19.244	0.3373	-25.464
0.3363	-7.072	0.3363	-4.604	0.3363	-12.808	0.3363	-9.868	0.3363	-18.18	0.3363	-26.748
0.3353	-7.088	0.3353	-4.86	0.3353	-12.876	0.3353	-9.764	0.3353	-18.176	0.3353	-27.364
0.3343	-7.1	0.3343	-4.616	0.3343	-12.772	0.3343	-9.564	0.3343	-17.964	0.3343	-26.212
0.3333	-7.116	0.3333	-4.544	0.3333	-12.816	0.3333	-9.68	0.3333	-19.432	0.3333	-25.228
0.3323	-7.132	0.3323	-4.992	0.3323	-12.868	0.3323	-9.532	0.3323	-18.688	0.3323	-25.344
0.3313	-7.176	0.3313	-4.768	0.3313	-13.188	0.3313	-9.692	0.3313	-19.264	0.3313	-25.96
0.3303	-7.132	0.3303	-4.764	0.3303	-13.052	0.3303	-9.9	0.3303	-19.312	0.3303	-26.712
0.3293	-7.132	0.3293	-4.804	0.3293	-13.14	0.3293	-9.944	0.3293	-18.948	0.3293	-27.312
0.3283	-7.152	0.3283	-4.856	0.3283	-13.432	0.3283	-10.136	0.3283	-20.292	0.3283	-26.616
0.3273	-7.22	0.3273	-5.028	0.3273	-13.14	0.3273	-10.04	0.3273	-18.976	0.3273	-25.6
0.3263	-7.296	0.3263	-5.124	0.3263	-13.464	0.3263	-10.176	0.3263	-17.656	0.3263	-26.652
0.3253	-7.284	0.3253	-4.532	0.3253	-13.608	0.3253	-9.904	0.3253	-17.712	0.3253	-26.828
0.3243	-7.268	0.3243	-4.46	0.3243	-13.912	0.3243	-10.084	0.3243	-18.78	0.3243	-26.524
0.3233	-7.232	0.3233	-4.48	0.3233	-13.656	0.3233	-9.928	0.3233	-17.916	0.3233	-25.972
0.3223	-7.256	0.3223	-4.852	0.3223	-13.584	0.3223	-9.428	0.3223	-20.396	0.3223	-26.664
0.3213	-7.424	0.3213	-4.804	0.3213	-13.8	0.3213	-9.532	0.3213	-20.492	0.3213	-28.068
0.3203	-7.416	0.3203	-5.048	0.3203	-13.28	0.3203	-9.62	0.3203	-19.796	0.3203	-28.964
0.3193	-7.412	0.3193	-4.952	0.3193	-13.892	0.3193	-9.796	0.3193	-18.448	0.3193	-30.624
0.3183	-7.416	0.3183	-5.212	0.3183	-13.612	0.3183	-10.164	0.3183	-18.992	0.3183	-29.292
0.3173	-7.476	0.3173	-5.364	0.3173	-13.732	0.3173	-9.956	0.3173	-18.156	0.3173	-28.764
0.3163	-7.468	0.3163	-5.28	0.3163	-13.74	0.3163	-9.548	0.3163	-17.772	0.3163	-30.244
0.3153	-7.492	0.3153	-5.14	0.3153	-13.776	0.3153	-9.408	0.3153	-18.632	0.3153	-29.948
0.3143	-7.472	0.3143	-5.16	0.3143	-13.732	0.3143	-9.724	0.3143	-18.612	0.3143	-28.74
0.3133	-7.476	0.3133	-4.908	0.3133	-13.324	0.3133	-9.864	0.3133	-18.864	0.3133	-27.676
0.3123	-7.424	0.3123	-4.968	0.3123	-13.728	0.3123	-10.152	0.3123	-18.696	0.3123	-27.94
0.3113	-7.48	0.3113	-4.872	0.3113	-13.756	0.3113	-10.184	0.3113	-18.24	0.3113	-27.476
0.3103	-7.52	0.3103	-4.808	0.3103	-13.388	0.3103	-9.944	0.3103	-19.608	0.3103	-26.66
0.3093	-7.476	0.3093	-4.988	0.3093	-13.668	0.3093	-9.468	0.3093	-18.148	0.3093	-25.524
0.3083	-7.54	0.3083	-4.868	0.3083	-13.416	0.3083	-9.924	0.3083	-17.048	0.3083	-25.592
0.3073	-7.548	0.3073	-4.752	0.3073	-13.644	0.3073	-10.556	0.3073	-17.468	0.3073	-25.356
0.3063	-7.572	0.3063	-4.564	0.3063	-13.54	0.3063	-10.932	0.3063	-19.1	0.3063	-25.68
0.3053	-7.544	0.3053	-4.656	0.3053	-13.94	0.3053	-11.076	0.3053	-19.424	0.3053	-25.588
0.3043	-7.528	0.3043	-4.872	0.3043	-13.984	0.3043	-10.716	0.3043	-19.22	0.3043	-25.916
0.3033	-7.624	0.3033	-5.02	0.3033	-14.18	0.3033	-10.228	0.3033	-19.24	0.3033	-25.5
0.3023	-7.628	0.3023	-4.868	0.3023	-14.196	0.3023	-10.056	0.3023	-18.78	0.3023	-26.288
0.3013	-7.584	0.3013	-4.964	0.3013	-14.148	0.3013	-10.192	0.3013	-19.128	0.3013	-25.924
0.3003	-7.624	0.3003	-5.04	0.3003	-14.036	0.3003	-11.104	0.3003	-19.368	0.3003	-25.94
0.2993	-7.38	0.2993	-5.344	0.2993	-14.356	0.2993	-11.708	0.2993	-19.688	0.2993	-26.04
0.2983	-7.572	0.2983	-5.208	0.2983	-14.364	0.2983	-11.188	0.2983	-18.24	0.2983	-25.74
0.2973	-7.648	0.2973	-5.164	0.2973	-14.304	0.2973	-10.648	0.2973	-17.624	0.2973	-25.588
0.2963	-7.624	0.2963	-4.776	0.2963	-13.948	0.2963	-9.996	0.2963	-20.08	0.2963	-26.804
0.2953	-7.656	0.2953	-5.164	0.2953	-14.372	0.2953	-9.736	0.2953	-20.504	0.2953	-25.864
0.2943	-7.588	0.2943	-5.092	0.2943	-13.648	0.2943	-10.196	0.2943	-21.68	0.2943	-27.2
0.2933	-7.632	0.2933	-4.764	0.2933	-14.468	0.2933	-10.256	0.2933	-21.192	0.2933	-27.788
0.2923	-7.656	0.2923	-4.796	0.2923	-14.468	0.2923	-10.288	0.2923	-20.676	0.2923	-27.764
0.2913	-7.672	0.2913	-4.82	0.2913	-14.44	0.2913	-9.964	0.2913	-19.436	0.2913	-28.608
0.2903	-7.712	0.2903	-5.52	0.2903	-14.276	0.2903	-9.864	0.2903	-18.964	0.2903	-29.944
0.2893	-7.76	0.2893	-5.62	0.2893	-13.832	0.2893	-9.74	0.2893	-19.464	0.2893	-30.104
0.2883	-7.764	0.2883	-5.196	0.2883	-14.096	0.2883	-9.884	0.2883	-19.548	0.2883	-29.196
0.2873	-7.692	0.2873	-4.872	0.2873	-14.204	0.2873	-10.504	0.2873	-19.556	0.2873	-28.772
0.2863	-7.78	0.2863	-4.82	0.2863	-14.084	0.2863	-10.32	0.2863	-20.372	0.2863	-28.72
0.2853	-7.692	0.2853	-4.76	0.2853	-13.868	0.2853	-10.58	0.2853	-19.216	0.2853	-28.404
0.2843	-7.652	0.2843	-5	0.2843	-14.04	0.2843	-10.34	0.2843	-18.396	0.2843	-28.204
0.2833	-7.848	0.2833	-5.06	0.2833	-14.048	0.2833	-10.564	0.2833	-19.528	0.2833	-28.448
0.2823	-7.916	0.2823	-4.876	0.2823	-13.264	0.2823	-11.252	0.2823	-18.62	0.2823	-27.848
0.2813	-7.876	0.2813	-4.828	0.2813	-14.156	0.2813	-11.612	0.2813	-18.488	0.2813	-28.888
0.2803	-8.004	0.2803	-4.808	0.2803	-14.06	0.2803	-11.332	0.2803	-18.624	0.2803	-29.604
0.2793	-8.012	0.2793	-4.776	0.2793	-13.724	0.2793	-11.096	0.2793	-18.656	0.2793	-29.596
0.2783	-7.9	0.2783	-5.092	0.2783	-14.036	0.2783	-10.972	0.2783	-17.716	0.2783	-30.584
0.2773	-7.996	0.2773	-5.22	0.2773	-14.036	0.2773	-10.252	0.2773	-19.14	0.2773	-30.704
0.2763	-7.984	0.2763	-5.288	0.2763	-14.248	0.2763	-10.176	0.2763	-19.848	0.2763	-30.296
0.2753	-7.968	0.2753	-5.248	0.2753	-13.708	0.2753	-10.64	0.2753	-19.964	0.2753	-29.812
0.2743	-7.94	0.2743	-4.928	0.2743	-13.912	0.2743	-10.336	0.2743	-18.18	0.2743	-28.604
0.2733	-7.936	0.2733	-5.484	0.2733	-14.212	0.2733	-10.168	0.2733	-19.868	0.2733	-26.56
0.2723	-8	0.2723	-5.036	0.2723	-14.284	0.2723	-10.192	0.2723	-18.628	0.2723	-26.804
0.2713	-8.072	0.2713	-4.956	0.2713	-14.524	0.2713	-10.688	0.2713	-20.38	0.2713	-27.696
0.2703	-8.06	0.2703	-5.124	0.2703	-14.332	0.2703	-10.9	0.2703	-20.9	0.2703	-28.808
0.2693	-8.084	0.2693	-5.036	0.2693	-14.12	0.2693	-10.84	0.2693	-19.952	0.2693	-29.78
0.2683	-8.128	0.2683	-4.816	0.2683	-13.8	0.2683	-11.332	0.2683	-20.332	0.2683	-29.312
0.2673	-8.172	0.2673	-4.932	0.2673	-14.328	0.2673	-10.924	0.2673	-19.936	0.2673	-29.86
0.2663	-8.116	0.2663	-5.024	0.2663	-14.636	0.2663	-10.892	0.2663	-19.392	0.2663	-28.244
0.2653	-8.06	0.2653	-5.152	0.2653	-14.656	0.2653	-11.12	0.2653	-18.96	0.2653	-28.784
0.2643	-8.092	0.2643	-5.2	0.2643	-14.424	0.2643	-11.116	0.2643	-19.74	0.2643	-29.192
0.2633	-8.104	0.2633	-5.468	0.2633	-14.48	0.2633	-10.72	0.2633	-20.208	0.2633	-29.676
0.2623	-8.184	0.2623	-5.228	0.2623	-14.644	0.2623	-10.756	0.2623	-20.592	0.2623	-30.26
0.2613	-8.256	0.2613	-5.56	0.2613	-14.44	0.2613	-10.616	0.2613	-19.868	0.2613	-31.04
0.2603	-8.28	0.2603	-5.196	0.2603	-14.308	0.2603	-10.756	0.2603	-18.528	0.2603	-30.444
0.2593	-8.272	0.2593	-5.4	0.2593	-14.416	0.2593	-10.372	0.2593	-19.752	0.2593	-30.4
0.2583	-8.244	0.2583	-5.056	0.2583	-14.604	0.2583	-10.152	0.2583	-20.576	0.2583	-29.38
0.2573	-8.292	0.2573	-5.052	0.2573	-14.708	0.2573	-10.796	0.2573	-19.708	0.2573	-28.864
0.2563	-8.308	0.2563	-5.76	0.2563	-14.756	0.2563	-10.656	0.2563	-21.348	0.2563	-29.268
0.2553	-8.296	0.2553	-5.668	0.2553	-14.12	0.2553	-10.132	0.2553	-20.928	0.2553	-29.148
0.2543	-8.312	0.2543	-5.228	0.2543	-14.504	0.2543	-10.808	0.2543	-17.948	0.2543	-28.4
0.2533	-8.352	0.2533	-5.468	0.2533	-14.66	0.2533	-11.012	0.2533	-15.556	0.2533	-27.588
0.2523	-8.316	0.2523	-5.568	0.2523	-14.736	0.2523	-11.036	0.2523	-16.4	0.2523	-28.628
0.2513	-8.384	0.2513	-5.388	0.2513	-14.836	0.2513	-11.248	0.2513	-19.024	0.2513	-29.936
0.2503	-8.364	0.2503	-5.848	0.2503	-14.852	0.2503	-11.328	0.2503	-19.372	0.2503	-30.312
0.2493	-8.348	0.2493	-5.288	0.2493	-15.04	0.2493	-11.312	0.2493	-21.928	0.2493	-30.5
0.2483	-8.256	0.2483	-5.004	0.2483	-15.112	0.2483	-10.804	0.2483	-19.42	0.2483	-29.4
0.2473	-8.408	0.2473	-5.02	0.2473	-14.732	0.2473	-11.428	0.2473	-19.448	0.2473	-27.98
0.2463	-8.396	0.2463	-4.92	0.2463	-14.544	0.2463	-11.476	0.2463	-18.28	0.2463	-27.624
0.2453	-8.372	0.2453	-4.956	0.2453	-14.888	0.2453	-11.34	0.2453	-17.588	0.2453	-27.588
0.2443	-8.484	0.2443	-4.924	0.2443	-14.292	0.2443	-10.704	0.2443	-22.284	0.2443	-26.904
0.2433	-8.456	0.2433	-5.208	0.2433	-14.672	0.2433	-10.364	0.2433	-20.312	0.2433	-26.868
0.2423	-8.476	0.2423	-5.308	0.2423	-14.892	0.2423	-10.808	0.2423	-18.724	0.2423	-25.172
0.2413	-8.476	0.2413	-5.236	0.2413	-14.344	0.2413	-11.004	0.2413	-18.896	0.2413	-25.896
0.2403	-8.52	0.2403	-5.828	0.2403	-14.652	0.2403	-10.952	0.2403	-20.064	0.2403	-27.944
0.2393	-8.552	0.2393	-5.744	0.2393	-14.168	0.2393	-10.96	0.2393	-20.092	0.2393	-28.576
0.2383	-8.54	0.2383	-6.012	0.2383	-14.736	0.2383	-10.936	0.2383	-18.196	0.2383	-28.252
0.2373	-8.624	0.2373	-5.548	0.2373	-14.624	0.2373	-10.852	0.2373	-18.28	0.2373	-27.208
0.2363	-8.636	0.2363	-5.224	0.2363	-14.812	0.2363	-11.428	0.2363	-20.332	0.2363	-26.832
0.2353	-8.636	0.2353	-5.12	0.2353	-14.832	0.2353	-11.66	0.2353	-19.348	0.2353	-27.232
0.2343	-8.604	0.2343	-5.136	0.2343	-14.26	0.2343	-11.564	0.2343	-19.58	0.2343	-27.104
0.2333	-8.52	0.2333	-5.272	0.2333	-14.88	0.2333	-11.572	0.2333	-18.436	0.2333	-28.332
0.2323	-8.536	0.2323	-5.428	0.2323	-14.916	0.2323	-11.928	0.2323	-19.54	0.2323	-29.044
0.2313	-8.568	0.2313	-5.232	0.2313	-14.792	0.2313	-11.264	0.2313	-21.192	0.2313	-30.62
0.2303	-8.684	0.2303	-5.124	0.2303	-14.78	0.2303	-11.416	0.2303	-22.44	0.2303	-30.66
0.2293	-8.72	0.2293	-5.004	0.2293	-14.552	0.2293	-11.712	0.2293	-23.376	0.2293	-29.648
0.2283	-8.7	0.2283	-5.076	0.2283	-14.436	0.2283	-12.04	0.2283	-20.296	0.2283	-29.048
0.2273	-8.712	0.2273	-5.232	0.2273	-14.604	0.2273	-11.812	0.2273	-20.352	0.2273	-29.092
0.2263	-8.716	0.2263	-5.716	0.2263	-14.576	0.2263	-11.384	0.2263	-20.372	0.2263	-30.972
0.2253	-8.724	0.2253	-5.284	0.2253	-14.852	0.2253	-11.212	0.2253	-19.372	0.2253	-32.028
0.2243	-8.828	0.2243	-5.176	0.2243	-14.568	0.2243	-11.228	0.2243	-17.64	0.2243	-32.364
0.2233	-8.816	0.2233	-5.524	0.2233	-13.92	0.2233	-11.772	0.2233	-18.236	0.2233	-31.276
0.2223	-8.82	0.2223	-5.328	0.2223	-14.432	0.2223	-12.344	0.2223	-19.996	0.2223	-30.584
0.2213	-8.864	0.2213	-5.392	0.2213	-14.268	0.2213	-12.368	0.2213	-21.94	0.2213	-30.564
0.2203	-8.86	0.2203	-5.7	0.2203	-15.004	0.2203	-12.628	0.2203	-20.872	0.2203	-29.88
0.2193	-8.852	0.2193	-5.516	0.2193	-14.972	0.2193	-12.8	0.2193	-21.948	0.2193	-30.272
0.2183	-8.74	0.2183	-5.236	0.2183	-14.672	0.2183	-12.756	0.2183	-20.096	0.2183	-30.952
0.2173	-8.664	0.2173	-5.752	0.2173	-15.088	0.2173	-12.408	0.2173	-20.14	0.2173	-29.4
0.2163	-8.876	0.2163	-5.248	0.2163	-15.06	0.2163	-12.352	0.2163	-21.196	0.2163	-28.932
0.2153	-8.86	0.2153	-5.16	0.2153	-15.004	0.2153	-12.416	0.2153	-25.756	0.2153	-28.74
0.2143	-8.816	0.2143	-5.228	0.2143	-15.004	0.2143	-12.192	0.2143	-23.032	0.2143	-29.468
0.2133	-8.836	0.2133	-5.236	0.2133	-15.228	0.2133	-12.208	0.2133	-20.944	0.2133	-29.768
0.2123	-8.892	0.2123	-5.3	0.2123	-15.196	0.2123	-12.44	0.2123	-21.148	0.2123	-29.456
0.2113	-8.96	0.2113	-5.12	0.2113	-14.668	0.2113	-11.904	0.2113	-20.188	0.2113	-28.94
0.2103	-8.94	0.2103	-5.492	0.2103	-14.98	0.2103	-11.82	0.2103	-19.168	0.2103	-29.08
0.2093	-8.944	0.2093	-5.36	0.2093	-15.164	0.2093	-11.872	0.2093	-17.356	0.2093	-28.484
0.2083	-9.016	0.2083	-5.472	0.2083	-15.152	0.2083	-11.96	0.2083	-18.224	0.2083	-28.156
0.2073	-9.016	0.2073	-5.788	0.2073	-15.292	0.2073	-12.372	0.2073	-19.42	0.2073	-29.068
0.2063	-9.032	0.2063	-5.904	0.2063	-15.284	0.2063	-13.024	0.2063	-22.216	0.2063	-28.756
0.2053	-8.968	0.2053	-5.464	0.2053	-15.284	0.2053	-12.628	0.2053	-21.16	0.2053	-27.064
0.2043	-8.972	0.2043	-5.716	0.2043	-15.188	0.2043	-12.612	0.2043	-18.94	0.2043	-26.116
0.2033	-9.076	0.2033	-5.48	0.2033	-15.296	0.2033	-12.716	0.2033	-20.968	0.2033	-25.544
0.2023	-9.048	0.2023	-5.532	0.2023	-15.072	0.2023	-12.936	0.2023	-21.796	0.2023	-27.008
0.2013	-9.02	0.2013	-5.64	0.2013	-15.22	0.2013	-12.64	0.2013	-20.684	0.2013	-27.732
0.2003	-9.08	0.2003	-5.616	0.2003	-15.408	0.2003	-12.06	0.2003	-21.212	0.2003	-28.644

[truncated: 16 more sheets: Fig. 2h, Fig. 2i, Fig. 3b, Fig. 3c, Fig. 3d, Fig. 3e, Fig. 4a, Fig. 4b, Fig. 4c, Fig. 4d, Fig. 4e, Fig. 5c, Fig. 5d, Fig. 5e, Fig. 5f, Fig. 5g]
